# Supplementary material for: A microbial signature following bariatric surgery is robustly consistent across multiple cohorts
Source: Gut Microbes. 2021 Jun 23;13(1):1930872. doi: 10.1080/19490976.2021.1930872 (PMC8224199; doi:10.1080/19490976.2021.1930872)
Supplement: Supplemental Material [file KGMI_A_1930872_SM8444.zip]

Archive with 11 entries (10 files):
- supplementary/
- supplementary/FIGURE 1.pdf
- supplementary/FIGURE 2.pdf
- supplementary/FIGURE 3.pdf
- supplementary/FIGURE 4.pdf
- supplementary/FIGURE 5.pdf
- supplementary/FIGURE 6.pdf
- supplementary/FIGURE 7.pdf
- supplementary/Supplementary Figures and Tables Legends.docx
- supplementary/SuppTable1.xlsx
- supplementary/SuppTable2.xlsx
