# Supplementary material for: A microbial signature following bariatric surgery is robustly consistent across multiple cohorts
Source: Gut Microbes. 2021 Jun 23;13(1):1930872. doi: 10.1080/19490976.2021.1930872 (PMC8224199; doi:10.1080/19490976.2021.1930872)
Supplement: Supplemental Material [file KGMI_A_1930872_SM8444.zip › supplementary/SuppTable2.xlsx]

## Sheet: A. BS
Pathway	p-ANOVA	p-1 month vs. baseline	p-6 month vs. baseline	p-1 year vs. baseline	s-1 month vs. baseline	s-6 months vs. baseline	s-1 year vs. baseline	adjusted p-ANOVA	adjusted p-1 month vs. baseline	adjusted p-6 months vs. baseline	adjusted p-1 year vs. baseline
DTDPRHAMSYN-PWY: dTDP-L-rhamnose biosynthesis I	0	8.38998e-17	4.50092e-13	1.83857e-08	-225.834	-208.389	-175.979	0	3.19658e-14	3.4297e-11	1.75123e-06
PWY66-422: D-galactose degradation V (Leloir pathway)	3.33067e-16	1.42865e-13	1.7005e-13	6.64356e-10	-158.674	-177.714	-164.056	5.63993e-14	6.80393e-12	1.61972e-11	1.02214e-07
PWY-6317: galactose degradation I (Leloir pathway)	4.44089e-16	2.21744e-13	1.66357e-13	7.75003e-10	-155.413	-176.142	-161.749	5.63993e-14	7.44138e-12	1.61972e-11	1.02214e-07
PWY-5667: CDP-diacylglycerol biosynthesis I	1.11022e-15	1.25123e-12	2.3872e-14	8.22951e-08	-148.746	-185.219	-137.408	9.30589e-14	3.40513e-11	4.6939e-12	3.96352e-06
PWY0-1319: CDP-diacylglycerol biosynthesis II	1.22125e-15	1.36544e-12	2.46399e-14	8.32235e-08	-148.334	-184.989	-137.278	9.30589e-14	3.44747e-11	4.6939e-12	3.96352e-06
PWY-6737: starch degradation V	1.66533e-15	2.35648e-15	9.31217e-11	1.655e-07	-290.698	-248.106	-221.99	1.05749e-13	4.4891e-13	3.94215e-09	4.49943e-06
ARO-PWY: chorismate biosynthesis I	5.21805e-15	4.63762e-15	7.7431e-10	1.24255e-07	-231.231	-187.877	-181.89	2.53797e-13	5.88978e-13	2.10723e-08	4.36959e-06
PWY-6151: S-adenosyl-L-methionine cycle I	5.32907e-15	2.83648e-13	1.21247e-12	1.40657e-07	-195.438	-212.474	-170.191	2.53797e-13	8.31306e-12	7.69916e-11	4.36959e-06
PWY-6163: chorismate biosynthesis from 3-dehydroquinate	1.83187e-14	1.25073e-14	1.43029e-09	5.87739e-07	-229.564	-187.378	-173.351	7.75491e-13	1.19132e-12	2.94108e-08	9.16152e-06
PWY-7111: pyruvate fermentation to isobutanol (engineered)	4.4853e-14	1.19711e-13	5.44952e-10	1.49094e-07	-209.948	-186.656	-177.5	1.7089e-12	6.80393e-12	1.59713e-08	4.36959e-06
ILEUSYN-PWY: L-isoleucine biosynthesis I (from threonine)	1.11466e-13	2.22802e-13	1.36369e-09	2.69417e-07	-213.335	-187.125	-178.926	3.53906e-12	7.44138e-12	2.94108e-08	6.03811e-06
VALSYN-PWY: L-valine biosynthesis	1.11466e-13	2.22802e-13	1.36369e-09	2.69417e-07	-213.335	-187.125	-178.926	3.53906e-12	7.44138e-12	2.94108e-08	6.03811e-06
PWY66-399: gluconeogenesis III	1.33449e-13	1.72134e-10	4.89904e-11	8.04834e-10	48.9846	57.1483	61.0319	3.76163e-12	3.12301e-09	2.33317e-09	1.02214e-07
NONMEVIPP-PWY: methylerythritol phosphate pathway I	1.38223e-13	5.35348e-14	6.76108e-09	8.53537e-06	-199.49	-159.5	-136.158	3.76163e-12	4.07936e-12	1.1709e-07	7.1935e-05
COMPLETE-ARO-PWY: superpathway of aromatic amino acid biosynthesis	2.07279e-13	1.33333e-13	1.39421e-08	6.18553e-07	-201.743	-160.927	-160.733	5.26488e-12	6.80393e-12	1.98742e-07	9.16152e-06
PWY-6387: UDP-N-acetylmuramoyl-pentapeptide biosynthesis I (meso-diaminopimelate containing)	3.57492e-13	1.83166e-12	1.61248e-10	1.05694e-05	-198.338	-196.227	-146.5	8.51277e-12	4.10507e-11	5.58505e-09	8.21823e-05
PWY-6386: UDP-N-acetylmuramoyl-pentapeptide biosynthesis II (lysine-containing)	4.78506e-13	1.44776e-12	3.9257e-10	1.3049e-05	-211.508	-202.222	-153.347	1.07242e-11	3.44747e-11	1.24641e-08	9.38053e-05
PWY-5686: UMP biosynthesis	5.18474e-13	2.34374e-13	1.40841e-08	9.53131e-06	-224.349	-180.434	-156.675	1.09744e-11	7.44138e-12	1.98742e-07	7.56548e-05
PWY-7357: thiamin formation from pyrithiamine and oxythiamine (yeast)	6.1906e-13	5.2455e-12	1.45039e-10	5.14575e-06	-164.916	-169.068	-131.144	1.24138e-11	1.1103e-10	5.52597e-09	5.027e-05
SER-GLYSYN-PWY: superpathway of L-serine and glycine biosynthesis I	1.26525e-11	3.24281e-10	8.68611e-10	1.71047e-06	-133.422	-145.922	-126.599	2.34976e-10	5.14797e-09	2.20627e-08	2.10222e-05
CALVIN-PWY: Calvin-Benson-Bassham cycle	1.29514e-11	1.63576e-11	5.36821e-08	2.5686e-06	-168.188	-144.612	-141.992	2.34976e-10	3.28012e-10	6.81762e-07	2.87835e-05
PWY-5345: superpathway of L-methionine biosynthesis (by sulfhydrylation)	1.43303e-11	1.17863e-06	3.09874e-11	1.14758e-07	40.3536	66.1023	57.987	2.48175e-10	5.28302e-06	1.6866e-09	4.36959e-06
PWY-6527: stachyose degradation	2.32292e-11	4.01818e-10	4.91056e-09	6.9819e-07	-102.956	-106.506	-101.892	3.84797e-10	6.1237e-09	9.35463e-08	9.49122e-06
PWY-724: superpathway of L-lysine, L-threonine and L-methionine biosynthesis II	5.66205e-11	4.58588e-11	8.92279e-08	3.75261e-05	-115.508	-99.5447	-85.4446	8.9885e-10	8.73609e-10	9.86726e-07	0.000191296
COBALSYN-PWY: adenosylcobalamin salvage from cobinamide I	1.24345e-10	3.13319e-10	1.38575e-08	0.000186743	-135.517	-133.838	-96.5376	1.89502e-09	5.14797e-09	1.98742e-07	0.000697539
PWY-621: sucrose degradation III (sucrose invertase)	1.36541e-10	1.51508e-09	1.02119e-08	5.65914e-06	-175.545	-185.12	-164.342	2.00086e-09	1.80389e-08	1.62114e-07	5.39033e-05
PWY0-1296: purine ribonucleosides degradation	1.60736e-10	1.08879e-07	1.46668e-09	6.88302e-07	-158.835	-208.103	-190.438	2.26817e-09	6.91381e-07	2.94108e-08	9.49122e-06
PWY-5897: superpathway of menaquinol-11 biosynthesis	2.35062e-10	2.40846e-09	2.23115e-07	3.42985e-07	42.6512	40.2604	45.9011	2.96819e-09	2.54896e-08	2.02398e-06	6.22273e-06
PWY-5898: superpathway of menaquinol-12 biosynthesis	2.35062e-10	2.40846e-09	2.23115e-07	3.42985e-07	42.6512	40.2604	45.9011	2.96819e-09	2.54896e-08	2.02398e-06	6.22273e-06
PWY-5899: superpathway of menaquinol-13 biosynthesis	2.35062e-10	2.40846e-09	2.23115e-07	3.42985e-07	42.6512	40.2604	45.9011	2.96819e-09	2.54896e-08	2.02398e-06	6.22273e-06
PEPTIDOGLYCANSYN-PWY: peptidoglycan biosynthesis I (meso-diaminopimelate containing)	2.41506e-10	5.09241e-10	2.97802e-08	0.000173705	-164.187	-159.773	-119.068	2.96819e-09	6.75836e-09	4.05223e-07	0.000661818
NONOXIPENT-PWY: pentose phosphate pathway (non-oxidative branch)	2.56635e-10	4.3463e-10	7.43764e-08	3.39873e-05	-156.169	-146.618	-126.724	3.05556e-09	6.369e-09	9.14109e-07	0.00018377
THISYNARA-PWY: superpathway of thiamin diphosphate biosynthesis III (eukaryotes)	3.43758e-10	4.71661e-09	9.35882e-09	1.5784e-05	-87.6324	-96.6159	-80.9433	3.96884e-09	4.49257e-08	1.55031e-07	0.000107388
PWY-6121: 5-aminoimidazole ribonucleotide biosynthesis I	3.57947e-10	5.14416e-10	2.50362e-07	1.15796e-05	-178.095	-159.807	-154.621	4.01111e-09	6.75836e-09	2.16791e-06	8.72786e-05
PWY-7219: adenosine ribonucleotides de novo biosynthesis	3.97455e-10	1.9039e-10	1.78619e-06	1.88661e-05	-248.257	-196.322	-201.057	4.32658e-09	3.29721e-09	1.09764e-05	0.000121344
PWY-5971: palmitate biosynthesis II (bacteria and plants)	8.10588e-10	3.83609e-08	1.26522e-07	3.08482e-07	39.8896	42.7961	48.032	8.57873e-09	2.70658e-07	1.30283e-06	6.22273e-06
PWY-6895: superpathway of thiamin diphosphate biosynthesis II	1.11797e-09	9.75982e-06	4.74359e-08	3.22164e-08	46.7188	66.6424	78.3518	1.14906e-08	3.32008e-05	6.2321e-07	2.45489e-06
COA-PWY-1: coenzyme A biosynthesis II (mammalian)	1.14605e-09	7.59814e-10	5.58838e-07	0.000163217	-166.051	-144.631	-121.894	1.14906e-08	9.33836e-09	4.25835e-06	0.00062814
PWY-6113: superpathway of mycolate biosynthesis	1.28376e-09	1.96275e-06	9.06441e-08	4.26724e-08	28.3006	36.4747	43.7857	1.25414e-08	8.12834e-06	9.86726e-07	2.7097e-06
P441-PWY: superpathway of N-acetylneuraminate degradation	1.40837e-09	5.96068e-09	2.43457e-07	8.73763e-06	46.8051	45.4662	44.4944	1.31192e-08	5.23781e-08	2.15715e-06	7.1935e-05
PWYG-321: mycolate biosynthesis	1.44183e-09	1.95289e-09	1.64779e-06	6.91486e-06	45.0341	38.6935	41.892	1.31192e-08	2.2547e-08	1.04635e-05	6.12689e-05
PWY-1269: CMP-3-deoxy-D-manno-octulosonate biosynthesis I	1.44784e-09	7.30475e-06	5.37236e-09	6.25196e-07	65.4342	100.082	96.4141	1.31192e-08	2.62558e-05	9.747e-08	9.16152e-06
HEXITOLDEGSUPER-PWY: superpathway of hexitol degradation (bacteria)	1.48065e-09	4.66234e-10	2.56287e-06	0.00010693	53.2687	42.9478	40.3801	1.31192e-08	6.57908e-09	1.47948e-05	0.00042438
NAGLIPASYN-PWY: lipid IVA biosynthesis	1.80578e-09	3.37777e-09	6.58943e-07	1.40273e-05	33.6404	30.7122	30.6204	1.56364e-08	3.29982e-08	4.82803e-06	9.89704e-05
BIOTIN-BIOSYNTHESIS-PWY: biotin biosynthesis I	2.15136e-09	2.92194e-09	1.54899e-06	1.1912e-05	46.0101	40.1211	41.9778	1.82148e-08	3.00881e-08	1.01753e-05	8.72786e-05
PWY-6122: 5-aminoimidazole ribonucleotide biosynthesis II	3.17411e-09	5.14755e-09	8.6149e-07	2.47182e-05	-189.85	-173.862	-169.879	2.57306e-08	4.66956e-08	6.07829e-06	0.000140562
PWY-6277: superpathway of 5-aminoimidazole ribonucleotide biosynthesis	3.17411e-09	5.14755e-09	8.6149e-07	2.47182e-05	-189.85	-173.862	-169.879	2.57306e-08	4.66956e-08	6.07829e-06	0.000140562
FASYN-ELONG-PWY: fatty acid elongation -- saturated	3.61117e-09	3.08255e-09	3.63511e-06	1.93445e-05	50.1697	42.0576	44.6774	2.86637e-08	3.09067e-08	2.00721e-05	0.000121344
PWY-821: superpathway of sulfur amino acid biosynthesis (Saccharomyces cerevisiae)	4.78874e-09	5.04872e-07	3.6643e-07	4.03286e-07	19.2226	21.9065	25.3975	3.72349e-08	2.78777e-06	2.84918e-06	6.98418e-06
THISYN-PWY: superpathway of thiamin diphosphate biosynthesis I	5.69879e-09	2.1105e-05	1.42731e-07	1.38835e-07	47.7578	68.0702	78.8995	4.25293e-08	6.75714e-05	1.43107e-06	4.36959e-06
PWY-5838: superpathway of menaquinol-8 biosynthesis I	5.76158e-09	1.50285e-07	2.89176e-07	2.99349e-06	35.7534	38.9095	40.4972	4.25293e-08	9.23522e-07	2.34417e-06	3.10709e-05
PWY0-1061: superpathway of L-alanine biosynthesis	5.80452e-09	5.52912e-10	2.32362e-05	0.00376767	81.1856	58.2793	45.1438	4.25293e-08	7.02198e-09	9.03368e-05	0.00902818
GLYCOLYSIS-E-D: superpathway of glycolysis and Entner-Doudoroff	6.64836e-09	6.70147e-09	4.25894e-06	2.37435e-05	43.4957	37.0501	39.1084	4.77929e-08	5.67391e-08	2.28543e-05	0.000140562
PWY-7664: oleate biosynthesis IV (anaerobic)	9.37676e-09	6.04892e-09	8.06268e-06	3.76567e-05	47.2963	38.9325	41.4384	6.61583e-08	5.23781e-08	3.79244e-05	0.000191296
PWY-7663: gondoate biosynthesis (anaerobic)	1.22235e-08	1.9581e-07	1.16443e-06	3.01739e-06	87.3057	89.9075	99.2593	8.43258e-08	1.14775e-06	7.92228e-06	3.10709e-05
PWY0-862: (5Z)-dodec-5-enoate biosynthesis	1.23943e-08	7.84993e-09	7.08e-06	5.91713e-05	44.49	37.2371	38.2553	8.43258e-08	6.36346e-08	3.37185e-05	0.000256185
PWY-6519: 8-amino-7-oxononanoate biosynthesis I	1.46979e-08	1.28465e-08	6.43531e-06	4.21217e-05	42.2663	36.1409	37.7057	9.82437e-08	1.01969e-07	3.10361e-05	0.000200605
PWY-6630: superpathway of L-tyrosine biosynthesis	1.78214e-08	8.3156e-07	8.66948e-08	3.02902e-05	59.1293	73.2407	64.0491	1.15908e-07	4.1146e-06	9.86726e-07	0.000167254
PWY-6282: palmitoleate biosynthesis I (from (5Z)-dodec-5-enoate)	1.7949e-08	1.44728e-08	8.54986e-06	4.44149e-05	43.5942	36.8656	38.9207	1.15908e-07	1.12533e-07	3.92469e-05	0.000206367
PWY-6628: superpathway of L-phenylalanine biosynthesis	2.07428e-08	3.29906e-08	2.10091e-06	6.53378e-05	80.0203	75.3326	72.3683	1.31717e-07	2.37159e-07	1.2507e-05	0.000279705
PWY-6901: superpathway of glucose and xylose degradation	2.26953e-08	2.44432e-08	5.60423e-06	5.1195e-05	46.479	41.0081	41.9543	1.41753e-07	1.82605e-07	2.80949e-05	0.000232341
BRANCHED-CHAIN-AA-SYN-PWY: superpathway of branched amino acid biosynthesis	3.83796e-08	3.97998e-08	6.09568e-05	1.17472e-05	-148.72	-115.602	-147.686	2.35849e-07	2.75704e-07	0.000213069	8.72786e-05
PWY-5840: superpathway of menaquinol-7 biosynthesis	5.20168e-08	1.30616e-07	1.08023e-05	1.64628e-05	33.6803	30.4714	34.4402	3.14578e-07	8.15816e-07	4.73068e-05	0.000108143
SULFATE-CYS-PWY: superpathway of sulfate assimilation and cysteine biosynthesis	5.9437e-08	6.28177e-08	8.4523e-06	8.87057e-05	51.24	45.9009	46.3289	3.53836e-07	4.27385e-07	3.92469e-05	0.000363407
TRNA-CHARGING-PWY: tRNA charging	8.79861e-08	7.10204e-09	0.0318502	0.000572415	-116.073	-44.0582	-84.3253	5.15734e-07	5.88234e-08	0.0501444	0.00177309
GLUCONEO-PWY: gluconeogenesis I	9.03594e-08	1.70255e-06	2.47881e-06	7.93249e-06	36.6833	40.5906	44.5885	5.2162e-07	7.12827e-06	1.45297e-05	6.86882e-05
PWY-6284: superpathway of unsaturated fatty acids biosynthesis (E. coli)	9.2194e-08	0.000297108	1.89166e-06	4.36406e-07	18.7296	28.5461	35.5209	5.24268e-07	0.000673799	1.144e-05	7.22916e-06
PWY-5177: glutaryl-CoA degradation	9.97175e-08	7.483e-08	1.00497e-05	0.000280539	-67.3996	-60.0674	-56.2107	5.58711e-07	4.91556e-07	4.50462e-05	0.0009806
REDCITCYC: TCA cycle VIII (helicobacter)	1.22856e-07	2.85356e-05	1.04543e-06	3.93326e-06	15.3536	20.5193	22.3634	6.78378e-07	8.69765e-05	7.24199e-06	3.94361e-05
PWY-5097: L-lysine biosynthesis VI	1.33539e-07	1.79403e-08	8.06497e-05	0.00248684	-128.185	-95.7394	-83.8592	7.21892e-07	1.36705e-07	0.00026954	0.00635897
PWY-5861: superpathway of demethylmenaquinol-8 biosynthesis	1.34526e-07	6.12211e-07	4.84244e-06	4.1658e-05	30.073	30.4482	31.2537	7.21892e-07	3.19514e-06	2.56246e-05	0.000200605
PHOSLIPSYN-PWY: superpathway of phospholipid biosynthesis I (bacteria)	1.91791e-07	1.62791e-07	0.000437885	1.4989e-05	74.2236	53.3036	78.0069	9.79467e-07	9.84498e-07	0.00120025	0.000103833
PWY-5845: superpathway of menaquinol-9 biosynthesis	1.92808e-07	1.09892e-06	5.39905e-06	4.01814e-05	30.5525	31.609	32.7151	9.79467e-07	5.00069e-06	2.74272e-05	0.000196271
PWY-5850: superpathway of menaquinol-6 biosynthesis I	1.92808e-07	1.09892e-06	5.39905e-06	4.01814e-05	30.5525	31.609	32.7151	9.79467e-07	5.00069e-06	2.74272e-05	0.000196271
PWY-5896: superpathway of menaquinol-10 biosynthesis	1.92808e-07	1.09892e-06	5.39905e-06	4.01814e-05	30.5525	31.609	32.7151	9.79467e-07	5.00069e-06	2.74272e-05	0.000196271
PWY-5103: L-isoleucine biosynthesis III	2.11211e-07	2.00852e-07	0.000180883	2.47012e-05	-144.594	-111.448	-147.181	1.05883e-06	1.15946e-06	0.000551331	0.000140562
PWY-7184: pyrimidine deoxyribonucleotides de novo biosynthesis I	2.19895e-07	8.99925e-06	9.61837e-08	0.0179285	57.1373	79.2719	37.9849	1.08805e-06	3.11701e-05	1.01794e-06	0.0343254
PWY-5484: glycolysis II (from fructose 6-phosphate)	2.22963e-07	2.76156e-08	0.000467072	0.000702455	76.825	50.7758	56.7651	1.0888e-06	2.02338e-07	0.0012711	0.00212409
PWY-3001: superpathway of L-isoleucine biosynthesis I	2.25761e-07	6.18274e-07	1.60131e-05	3.70128e-05	-102.099	-97.1941	-107.585	1.0888e-06	3.19514e-06	6.70437e-05	0.000191296
PYRIDOXSYN-PWY: pyridoxal 5'-phosphate biosynthesis I	2.63618e-07	0.000224443	1.58358e-06	2.43352e-06	46.4825	70.6176	80.8919	1.25548e-06	0.000527857	1.02262e-05	2.8096e-05
PWY-5723: Rubisco shunt	2.83348e-07	6.19829e-07	8.9833e-06	0.000127834	44.8083	44.0577	43.5015	1.33279e-06	3.19514e-06	4.07457e-05	0.000496987
PWY-6285: superpathway of fatty acids biosynthesis (E. coli)	2.88604e-07	0.000120464	1.24132e-06	6.28076e-06	19.8415	28.9895	31.1666	1.34095e-06	0.000299979	8.29724e-06	5.83651e-05
PWY-7204: pyridoxal 5'-phosphate salvage II (plants)	3.68293e-07	0.00284146	1.92802e-07	4.36457e-05	18.842	38.8878	34.124	1.6906e-06	0.00513079	1.88353e-06	0.000205296
FASYN-INITIAL-PWY: superpathway of fatty acid biosynthesis initiation (E. coli)	4.05525e-07	6.6822e-08	0.000344455	0.000638122	45.5681	32.0907	35.4434	1.83934e-06	4.46652e-07	0.00101734	0.00194499
PWY-7221: guanosine ribonucleotides de novo biosynthesis	5.29338e-07	1.04766e-07	0.000165461	0.00100096	-136.267	-103.597	-104.263	2.37268e-06	6.7654e-07	0.000520996	0.00288753
PWY-1042: glycolysis IV (plant cytosol)	5.37985e-07	6.20578e-07	6.30563e-05	9.29792e-05	-173.474	-150.887	-170.121	2.3834e-06	3.19514e-06	0.000216437	0.000376863
PWY-5464: superpathway of cytosolic glycolysis (plants), pyruvate dehydrogenase and TCA cycle	8.79223e-07	1.005e-06	1.26566e-05	0.00132181	14.5723	14.2805	11.8124	3.82515e-06	4.7863e-06	5.41816e-05	0.00364935
PWY-5304: superpathway of sulfur oxidation (Acidianus ambivalens)	8.835e-07	9.75756e-07	1.66296e-05	0.000837745	-35.4957	-34.2913	-30.1194	3.82515e-06	4.7265e-06	6.88683e-05	0.00245524
PWY-7197: pyrimidine deoxyribonucleotide phosphorylation	9.20354e-07	0.000375747	8.08424e-08	0.0324455	54.0987	96.7645	41.5396	3.93994e-06	0.000822756	9.6253e-07	0.0555446
PWY-6263: superpathway of menaquinol-8 biosynthesis II	1.01223e-06	0.00109923	0.000877193	1.77143e-07	4.10356	4.7016	9.05005	4.2851e-06	0.00218128	0.00224302	4.49943e-06
GLYCOGENSYNTH-PWY: glycogen biosynthesis I (from ADP-D-Glucose)	1.09915e-06	3.89703e-06	6.19214e-06	0.00054368	-94.5942	-103.691	-89.8249	4.60194e-06	1.45566e-05	3.04734e-05	0.00171192
PWY-7228: superpathway of guanosine nucleotides de novo biosynthesis I	1.20911e-06	4.94315e-05	3.23076e-07	0.0298767	75.6404	110.413	50.967	5.00729e-06	0.000135492	2.56441e-06	0.0529442
P161-PWY: acetylene degradation	1.28866e-06	1.10251e-06	4.37379e-05	0.000510429	37.6927	34.6188	33.6909	5.22619e-06	5.00069e-06	0.000158706	0.00164832
PWY4FS-7: phosphatidylglycerol biosynthesis I (plastidic)	1.29914e-06	1.32056e-06	0.000364627	5.3014e-05	72.6582	58.1119	77.632	5.22619e-06	5.67712e-06	0.00102984	0.000232341
PWY4FS-8: phosphatidylglycerol biosynthesis II (non-plastidic)	1.30312e-06	1.32579e-06	0.000364904	5.30543e-05	72.6276	58.0946	77.6096	5.22619e-06	5.67712e-06	0.00102984	0.000232341
PWY-6803: phosphatidylcholine acyl editing	1.39937e-06	2.13294e-07	0.000368544	0.00222981	31.7882	23.345	23.0356	5.55374e-06	1.21291e-06	0.00103247	0.0057793
PWY-6125: superpathway of guanosine nucleotides de novo biosynthesis II	1.43027e-06	3.13581e-05	5.77955e-07	0.0537129	65.6972	90.6385	37.9414	5.61788e-06	9.33393e-05	4.31766e-06	0.0849154
PWY-7388: octanoyl-[acyl-carrier protein] biosynthesis (mitochondria, yeast)	1.58666e-06	1.9056e-07	0.00102533	0.00168525	44.5028	29.7862	32.9853	6.16856e-06	1.13443e-06	0.00258709	0.0044589
HEME-BIOSYNTHESIS-II: heme biosynthesis I (aerobic)	1.6808e-06	2.5041e-05	0.000791649	2.81938e-06	10.2677	8.9936	15.1282	6.46853e-06	7.7566e-05	0.00206588	3.0691e-05
PWY0-1261: anhydromuropeptides recycling	1.74765e-06	5.19712e-07	0.000404789	0.000455874	58.8182	44.698	51.5488	6.65855e-06	2.82872e-06	0.00111757	0.00151033
PWY-5860: superpathway of demethylmenaquinol-6 biosynthesis I	2.02846e-06	3.16129e-06	4.6628e-05	0.000279069	24.7946	23.8545	24.4473	7.57689e-06	1.20445e-05	0.000164493	0.0009806
PWY-5862: superpathway of demethylmenaquinol-9 biosynthesis	2.02846e-06	3.16129e-06	4.6628e-05	0.000279069	24.7946	23.8545	24.4473	7.57689e-06	1.20445e-05	0.000164493	0.0009806
FUC-RHAMCAT-PWY: superpathway of fucose and rhamnose degradation	2.09787e-06	6.68169e-07	0.000361412	0.000566784	44.227	34.1288	38.1463	7.76008e-06	3.3943e-06	0.00102984	0.00177004
P108-PWY: pyruvate fermentation to propanoate I	2.21876e-06	0.00911591	2.59665e-07	0.00113645	14.3966	34.0119	23.7225	8.12834e-06	0.0148426	2.1985e-06	0.00320732
PWY-7323: superpathway of GDP-mannose-derived O-antigen building blocks biosynthesis	2.40711e-06	0.000118989	2.07244e-05	1.94277e-05	19.7527	24.8096	28.9869	8.73438e-06	0.000298256	8.31157e-05	0.000121344
PWY-5918: superpathay of heme biosynthesis from glutamate	2.51799e-06	1.05335e-05	0.00408685	6.58459e-06	16.1867	11.4234	21.6911	9.05052e-06	3.55155e-05	0.00869882	5.97316e-05
COLANSYN-PWY: colanic acid building blocks biosynthesis	2.64819e-06	1.72442e-05	7.80329e-05	3.47282e-05	24.0392	24.6161	30.2027	9.42953e-06	5.61542e-05	0.000263102	0.00018377
GLYCOLYSIS: glycolysis I (from glucose 6-phosphate)	2.85954e-06	2.46811e-07	0.00205797	0.00410387	80.5259	50.7475	54.479	1.00878e-05	1.38287e-06	0.00499417	0.00941913
PWY0-166: superpathway of pyrimidine deoxyribonucleotides de novo biosynthesis (E. coli)	2.92294e-06	0.000608388	2.73174e-07	0.0237255	43.4846	77.05	36.8821	1.02169e-05	0.00129495	2.2626e-06	0.0438806
PWY-5920: superpathway of heme biosynthesis from glycine	2.9791e-06	7.77656e-07	0.00750643	0.000205429	8.33123	4.76699	7.8421	1.03185e-05	3.89851e-06	0.014742	0.000756647
HISDEG-PWY: L-histidine degradation I	3.02687e-06	4.72416e-05	6.23866e-06	0.000275192	30.7479	38.8625	35.5956	1.03895e-05	0.00013138	3.04734e-05	0.0009806
P23-PWY: reductive TCA cycle I	3.38641e-06	9.75289e-06	2.19354e-05	0.000518528	9.84412	10.5253	9.80284	1.15198e-05	3.32008e-05	8.61585e-05	0.00166016
PWY-5676: acetyl-CoA fermentation to butanoate II	3.65692e-06	7.68193e-05	0.0021346	2.37647e-06	18.6843	16.1021	30.1686	1.233e-05	0.000201849	0.00503275	2.8096e-05
P122-PWY: heterolactic fermentation	4.30573e-06	7.6633e-06	3.02784e-05	0.000811403	18.1351	18.8798	17.326	1.43902e-05	2.70344e-05	0.000114597	0.00241519
PWY-6507: 4-deoxy-L-threo-hex-4-enopyranuronate degradation	4.46926e-06	8.48332e-06	1.10919e-05	0.00619866	-67.6125	-74.9979	-52.415	1.48069e-05	2.96527e-05	4.80228e-05	0.0131938
HISTSYN-PWY: L-histidine biosynthesis	4.54923e-06	9.80035e-07	0.000515212	0.00179149	-115.216	-88.0817	-91.3248	1.49419e-05	4.7265e-06	0.00139217	0.00470729
SO4ASSIM-PWY: sulfate reduction I (assimilatory)	5.02288e-06	4.57092e-05	3.96072e-06	0.00405687	56.3324	71.9463	49.5325	1.63566e-05	0.000128317	2.15576e-05	0.00936767
PWY-5022: 4-aminobutanoate degradation V	5.7772e-06	0.00170258	6.25546e-05	8.87387e-06	12.4869	18.1741	23.6796	1.86535e-05	0.00317982	0.000216437	7.1935e-05
PWY0-845: superpathway of pyridoxal 5'-phosphate biosynthesis and salvage	5.979e-06	0.00599506	1.80044e-05	1.6302e-05	41.0743	75.1036	88.3253	1.91428e-05	0.0101067	7.37598e-05	0.000108143
PWY-7013: L-1,2-propanediol degradation	6.48949e-06	0.000145661	3.03787e-05	7.74103e-05	35.9048	44.6548	48.9244	2.06041e-05	0.00036037	0.000114597	0.000327704
PWY-5747: 2-methylcitrate cycle II	6.60109e-06	0.00428771	0.00415915	7.22429e-07	3.12438	3.50966	7.42748	2.07852e-05	0.00759823	0.00875489	9.49122e-06
GLUCUROCAT-PWY: superpathway of &beta;-D-glucuronide and D-glucuronate degradation	7.06886e-06	1.23843e-05	1.32636e-05	0.0135935	-60.1469	-67.5852	-42.8821	2.20757e-05	4.13898e-05	5.61494e-05	0.0268037
PWY66-409: superpathway of purine nucleotide salvage	9.86508e-06	1.25484e-06	0.000628151	0.078559	66.6531	50.8811	29.6698	3.05577e-05	5.55922e-06	0.00167361	0.115564
PWY0-1415: superpathway of heme biosynthesis from uroporphyrinogen-III	9.97565e-06	4.99494e-06	0.00323902	0.000206539	11.7036	8.11515	12.0594	3.0651e-05	1.84764e-05	0.00721677	0.000756647
THRESYN-PWY: superpathway of L-threonine biosynthesis	1.06635e-05	2.38553e-05	0.000119251	0.000300546	-77.0106	-78.1809	-85.1605	3.25024e-05	7.4499e-05	0.000388329	0.0010316
PWY-7560: methylerythritol phosphate pathway II	1.15939e-05	6.89072e-05	1.03539e-05	0.00324238	69.2683	87.4657	65.7659	3.50579e-05	0.000182317	4.58702e-05	0.00812729
PWY0-42: 2-methylcitrate cycle I	1.17246e-05	0.00300933	0.00484981	1.57395e-06	3.41543	3.61994	7.52227	3.51737e-05	0.00540828	0.00998799	1.99891e-05
PWY-4041: &gamma;-glutamyl cycle	1.20381e-05	1.34105e-06	0.00212469	0.00553659	42.8577	29.1543	30.3948	3.5832e-05	5.67712e-06	0.00503275	0.0119855
PWY0-1241: ADP-L-glycero-&beta;-D-manno-heptose biosynthesis	1.60892e-05	1.33025e-06	0.00358873	0.0114479	31.0569	19.9279	19.9318	4.75194e-05	5.67712e-06	0.00782392	0.0229561
GLCMANNANAUT-PWY: superpathway of N-acetylglucosamine, N-acetylmannosamine and N-acetylneuraminate degradation	1.75218e-05	0.000999896	3.56286e-06	0.00391373	-57.1694	-93.7219	-65.1015	5.13524e-05	0.00202639	1.99625e-05	0.00912715
GLYCOLYSIS-TCA-GLYOX-BYPASS: superpathway of glycolysis, pyruvate dehydrogenase, TCA, and glyoxylate bypass	1.87785e-05	7.43958e-06	0.000650182	0.0013587	43.1795	35.9057	39.0858	5.46153e-05	2.64905e-05	0.00172027	0.0037242
PWY-5855: ubiquinol-7 biosynthesis (prokaryotic)	1.98914e-05	2.66284e-06	0.00215312	0.00518954	24.9893	17.493	18.352	5.6138e-05	1.04592e-05	0.00503275	0.0113633
PWY-5856: ubiquinol-9 biosynthesis (prokaryotic)	1.98914e-05	2.66284e-06	0.00215312	0.00518954	24.9893	17.493	18.352	5.6138e-05	1.04592e-05	0.00503275	0.0113633
PWY-5857: ubiquinol-10 biosynthesis (prokaryotic)	1.98914e-05	2.66284e-06	0.00215312	0.00518954	24.9893	17.493	18.352	5.6138e-05	1.04592e-05	0.00503275	0.0113633
PWY-6708: ubiquinol-8 biosynthesis (prokaryotic)	1.98914e-05	2.66284e-06	0.00215312	0.00518954	24.9893	17.493	18.352	5.6138e-05	1.04592e-05	0.00503275	0.0113633
GALACTUROCAT-PWY: D-galacturonate degradation I	2.033e-05	3.21017e-05	3.28409e-05	0.0106433	-60.9356	-68.5944	-47.5585	5.69539e-05	9.4812e-05	0.00012267	0.0215697
PWY-5367: petroselinate biosynthesis	2.06645e-05	1.64258e-05	0.000384487	0.000592801	-67.6317	-61.9237	-69.9051	5.74685e-05	5.39501e-05	0.00106927	0.00182143
PWY-7242: D-fructuronate degradation	2.12862e-05	6.68661e-05	2.38516e-05	0.005229	-73.7299	-88.4511	-65.9394	5.87686e-05	0.000178154	9.17924e-05	0.0113843
PWY-4702: phytate degradation I	2.47494e-05	0.00444171	1.67593e-06	0.0905471	30.5413	60.4736	23.2802	6.78382e-05	0.00783468	1.04677e-05	0.130676
ALL-CHORISMATE-PWY: superpathway of chorismate metabolism	2.63468e-05	0.0414128	0.000106376	3.47102e-05	5.46692	12.0385	15.0273	7.17009e-05	0.0567564	0.000349389	0.00018377
PWY-6471: peptidoglycan biosynthesis IV (Enterococcus faecium)	2.65722e-05	3.62928e-06	0.00419221	0.482161	58.8587	38.8496	10.7579	7.18014e-05	1.36906e-05	0.00877601	0.560071
RIBOSYN2-PWY: flavin biosynthesis I (bacteria and plants)	2.67664e-05	2.5846e-05	0.00850873	0.00011842	46.7325	31.6666	55.2526	7.18168e-05	7.9414e-05	0.0161285	0.000465135
PWY-6270: isoprene biosynthesis I	2.7843e-05	0.000175162	1.93408e-05	0.00374504	67.4996	87.7233	67.2332	7.4183e-05	0.000425074	7.83918e-05	0.00902818
GALACT-GLUCUROCAT-PWY: superpathway of hexuronide and hexuronate degradation	2.97152e-05	3.71504e-05	4.50164e-05	0.0221879	-55.1582	-61.4816	-38.7847	7.86215e-05	0.000108048	0.000161804	0.0414391
PWY0-1297: superpathway of purine deoxyribonucleosides degradation	3.50179e-05	2.39963e-06	0.00819416	0.192239	71.1245	42.6191	24.0553	9.20125e-05	9.83076e-06	0.0156883	0.255203
ANAEROFRUCAT-PWY: homolactic fermentation	3.61485e-05	4.08194e-05	0.00193353	0.000255123	57.3678	47.0723	64.7943	9.43326e-05	0.000117819	0.00472227	0.000925731
PWY-5154: L-arginine biosynthesis III (via N-acetyl-L-citrulline)	3.86988e-05	0.000333224	0.0103938	2.08691e-05	44.6152	34.7062	68.9642	0.000100301	0.000746814	0.0189476	0.000127472
PWY-6609: adenine and adenosine salvage III	3.92307e-05	0.00578589	2.12063e-05	0.000492754	-54.5366	-96.9505	-90.1912	0.000100993	0.0098853	8.41624e-05	0.00161844
PWY-7209: superpathway of pyrimidine ribonucleosides degradation	3.96238e-05	0.000166962	7.12979e-05	0.00125098	-12.7531	-15.2001	-14.132	0.00010132	0.000407774	0.00024254	0.00350459
PWY-5083: NAD/NADH phosphorylation and dephosphorylation	4.48665e-05	6.62968e-06	0.0028009	0.00614341	53.9613	38.5325	40.7297	0.000113961	2.42876e-05	0.00635203	0.0131496
KETOGLUCONMET-PWY: ketogluconate metabolism	5.29236e-05	0.0408782	3.11779e-06	0.0268291	5.08357	13.7886	7.22033	0.000133536	0.0564297	1.77295e-05	0.0484449
HEMESYN2-PWY: heme biosynthesis II (anaerobic)	5.62096e-05	3.15407e-06	0.0508686	0.0254197	33.5097	14.8442	19.8077	0.000140894	1.20445e-05	0.0769084	0.0465621
GLUDEG-I-PWY: GABA shunt	6.90018e-05	0.0161901	0.00121954	2.10781e-05	9.07107	13.8017	21.5045	0.000171828	0.0248295	0.00301716	0.000127472
UBISYN-PWY: superpathway of ubiquinol-8 biosynthesis (prokaryotic)	9.45822e-05	1.56471e-05	0.00254903	0.0101955	22.103	16.7238	16.3652	0.000233999	5.18397e-05	0.00581544	0.0209972
ARGORNPROST-PWY: arginine, ornithine and proline interconversion	0.000107181	0.00127906	0.00110893	9.82297e-05	4.78798	5.47722	7.75143	0.000263458	0.00247887	0.00276146	0.000393953
PWY-5941: glycogen degradation II (eukaryotic)	0.00011481	6.7391e-06	0.0165687	0.0887993	-30.2568	-17.3786	-14.2989	0.000280401	2.44533e-05	0.0285642	0.129132
TCA: TCA cycle I (prokaryotic)	0.000125399	5.71244e-05	0.00235149	0.00181319	42.2486	35.0527	41.8816	0.000304311	0.00015327	0.00542981	0.00473168
P42-PWY: incomplete reductive TCA cycle	0.000141981	0.16389	0.00449404	2.57639e-05	7.15682	16.7017	29.6617	0.000342371	0.195131	0.00935645	0.000144354
HCAMHPDEG-PWY: 3-phenylpropanoate and 3-(3-hydroxyphenyl)propanoate degradation to 2-oxopent-4-enoate	0.000155858	0.00490471	4.0842e-05	0.00367507	6.88807	11.5968	9.29223	0.000371137	0.00851571	0.000149623	0.00897566
PWY-6690: cinnamate and 3-hydroxycinnamate degradation to 2-oxopent-4-enoate	0.000155858	0.00490471	4.0842e-05	0.00367507	6.88807	11.5968	9.29223	0.000371137	0.00851571	0.000149623	0.00897566
NAD-BIOSYNTHESIS-II: NAD salvage pathway II	0.000217901	1.82273e-05	0.00921949	0.0475799	53.7951	35.2837	30.907	0.000515654	5.88526e-05	0.0173036	0.0758492
PWY-6891: thiazole biosynthesis II (Bacillus)	0.00022375	0.000166296	0.000846398	0.00448155	32.8361	32.2472	31.5571	0.000526227	0.000407774	0.00218237	0.0101682
PWY0-1277: 3-phenylpropanoate and 3-(3-hydroxyphenyl)propanoate degradation	0.000227512	0.00242198	9.53271e-05	0.00391515	10.2109	15.0274	12.6352	0.000531792	0.00446682	0.000315823	0.00912715
PWY4LZ-257: superpathway of fermentation (Chlamydomonas reinhardtii)	0.000250208	0.00149641	0.0159134	8.76326e-05	11.1309	9.3997	18.4048	0.000581275	0.00280853	0.0276685	0.000362913
PWY-5863: superpathway of phylloquinol biosynthesis	0.000252637	2.29945e-05	0.0159766	0.0200414	25.4254	15.5472	17.3653	0.000583362	7.24797e-05	0.0276685	0.0379889
PWY-6703: preQ0 biosynthesis	0.000256963	0.0385638	0.000142644	0.000825311	32.0537	68.6442	69.689	0.000589776	0.0538198	0.000452893	0.00243755
PWY-5101: L-isoleucine biosynthesis II	0.000259383	0.393922	0.207573	0.000179347	-6.69292	11.152	40.1746	0.000591767	0.441425	0.254294	0.000676548
TCA-GLYOX-BYPASS: superpathway of glyoxylate bypass and TCA	0.000304787	4.47535e-05	0.00651894	0.0136481	38.7309	28.1098	29.5091	0.000691214	0.000128204	0.0130722	0.0268037
PWY-5675: nitrate reduction V (assimilatory)	0.000322372	2.30185e-05	0.152272	0.0369277	1.45605	0.521857	0.886321	0.000726768	7.24797e-05	0.197332	0.06198
PWY0-41: allantoin degradation IV (anaerobic)	0.000345822	0.00796749	0.000355416	0.000719976	1.8063	2.79287	3.07436	0.000775048	0.0131983	0.00102586	0.00215993
PWY-841: superpathway of purine nucleotides de novo biosynthesis I	0.000354321	0.00078287	0.00017318	0.0223759	41.7565	52.7632	36.2181	0.000789452	0.00163887	0.000532109	0.0415864
PROTOCATECHUATE-ORTHO-CLEAVAGE-PWY: protocatechuate degradation II (ortho-cleavage pathway)	0.000375691	0.00587529	0.000133523	0.00385202	3.85467	6.1305	5.28452	0.000832198	0.00994882	0.000430478	0.00912715
GLUCARDEG-PWY: D-glucarate degradation I	0.000381918	3.24776e-05	0.0172201	0.0325103	14.657	9.07772	9.43948	0.000841103	9.51843e-05	0.0290303	0.0555446
MET-SAM-PWY: superpathway of S-adenosyl-L-methionine biosynthesis	0.000385609	0.00111371	0.000302488	0.00468662	-53.5473	-67.5459	-60.7584	0.00084435	0.00219856	0.000900375	0.0105657
PWY-7279: aerobic respiration II (cytochrome c) (yeast)	0.00039013	0.0518618	0.00984046	5.28013e-05	2.55215	3.80083	7.07979	0.000849368	0.069331	0.0182425	0.000232341
GALACTARDEG-PWY: D-galactarate degradation I	0.000410909	2.97413e-05	0.0198729	0.0671023	12.3973	7.45958	6.77316	0.000884499	8.92238e-05	0.0329198	0.101856
GLUCARGALACTSUPER-PWY: superpathway of D-glucarate and D-galactarate degradation	0.000410909	2.97413e-05	0.0198729	0.0671023	12.3973	7.45958	6.77316	0.000884499	8.92238e-05	0.0329198	0.101856
PWY-7220: adenosine deoxyribonucleotides de novo biosynthesis II	0.000426794	0.00259237	0.000354574	0.996804	33.1621	44.6211	-0.055852	0.000908427	0.00472581	0.00102586	0.99924
PWY-7222: guanosine deoxyribonucleotides de novo biosynthesis II	0.000426794	0.00259237	0.000354574	0.996804	33.1621	44.6211	-0.055852	0.000908427	0.00472581	0.00102586	0.99924
PWY66-389: phytol degradation	0.000439006	0.0014213	0.000134454	0.0332929	5.1295	6.98597	4.38548	0.00092923	0.00270357	0.000430478	0.0561265
PWY-6969: TCA cycle V (2-oxoglutarate:ferredoxin oxidoreductase)	0.000464583	0.000196227	0.00802284	0.00242612	37.5616	29.3714	39.3618	0.000977935	0.000464364	0.0154379	0.00624562
PWY-7254: TCA cycle VII (acetate-producers)	0.000480549	5.26308e-05	0.00986342	0.0324971	29.7645	20.6139	19.6973	0.00100598	0.000142215	0.0182425	0.0555446
PWY66-398: TCA cycle III (animals)	0.000553766	0.0178587	0.000847743	0.000530902	3.38529	5.45851	6.62114	0.00115292	0.0266831	0.00218237	0.00168561
PWY-5188: tetrapyrrole biosynthesis I (from glutamate)	0.00058109	0.000270532	0.00767512	0.00276758	-65.8108	-52.7227	-68.9192	0.00119326	0.00062092	0.014996	0.00698311
PWY-2942: L-lysine biosynthesis III	0.00058138	4.79035e-05	0.0150073	0.14056	-77.7876	-50.6165	-35.327	0.00119326	0.000132255	0.0265943	0.193333
P105-PWY: TCA cycle IV (2-oxoglutarate decarboxylase)	0.000582538	0.000102713	0.0100699	0.0105366	39.0691	28.2615	32.6549	0.00119326	0.000260891	0.0185344	0.0214676
PWY-5791: 1,4-dihydroxy-2-naphthoate biosynthesis II (plants)	0.000623828	4.58034e-05	0.0411661	0.0446558	34.9402	18.753	21.3204	0.00126425	0.000128317	0.0632431	0.0723995
PWY-5837: 1,4-dihydroxy-2-naphthoate biosynthesis I	0.000623828	4.58034e-05	0.0411661	0.0446558	34.9402	18.753	21.3204	0.00126425	0.000128317	0.0632431	0.0723995
PWY-6897: thiamin salvage II	0.000632199	0.0106741	0.060931	7.90547e-05	36.6175	29.8055	75.7558	0.00127443	0.0170876	0.0892873	0.000330987
GLYOXYLATE-BYPASS: glyoxylate cycle	0.000653413	8.37979e-05	0.00858854	0.0323729	36.9514	26.8822	25.2152	0.00131027	0.000218678	0.0161992	0.0555446
PWY-6185: 4-methylcatechol degradation (ortho cleavage)	0.000658894	0.486144	0.155163	5.302e-05	0.236376	0.539778	1.85566	0.00131434	0.529655	0.200397	0.000232341
P163-PWY: L-lysine fermentation to acetate and butanoate	0.000735551	5.24813e-05	0.227791	0.381833	1.11266	0.353486	0.296384	0.00145961	0.000142215	0.274647	0.457479
METSYN-PWY: L-homoserine and L-methionine biosynthesis	0.000775046	0.0014276	0.000910358	0.00448361	-50.4745	-59.3842	-58.8473	0.00153001	0.00270357	0.00231231	0.0101682
PWY-5100: pyruvate fermentation to acetate and lactate II	0.000874457	0.000449813	0.0113254	0.00253256	-67.6289	-53.7186	-75.1072	0.00171736	0.000962802	0.0205476	0.00643271
PWY-561: superpathway of glyoxylate cycle and fatty acid degradation	0.000937234	0.00319951	0.00054034	0.00659155	12.5938	16.7892	15.1277	0.00183121	0.00572307	0.00144979	0.0139521
ENTBACSYN-PWY: enterobactin biosynthesis	0.000950227	9.43417e-05	0.0186706	0.0404069	46.7358	30.6471	30.9503	0.00184712	0.000242235	0.031337	0.0672272
PWY-5173: superpathway of acetyl-CoA biosynthesis	0.00104	9.26287e-05	0.028979	0.0443439	29.9428	18.0022	19.0959	0.00201121	0.000240078	0.0463908	0.0723995
PWY-5415: catechol degradation I (meta-cleavage pathway)	0.00104519	0.0174688	0.000301886	0.00584036	3.52488	6.15889	5.36966	0.00201121	0.0262032	0.000900375	0.0125716
POLYISOPRENSYN-PWY: polyisoprenoid biosynthesis (E. coli)	0.00108758	0.000106125	0.0296763	0.0315769	22.6408	13.7916	15.8555	0.00208225	0.000267771	0.0472495	0.0554415
P562-PWY: myo-inositol degradation I	0.00116366	0.0183103	0.00556038	0.000369375	0.394545	0.52531	0.799048	0.00221677	0.0271196	0.0112686	0.00124541
PWY-7269: NAD/NADP-NADH/NADPH mitochondrial interconversion (yeast)	0.00119111	9.47325e-05	0.0286928	0.0905375	38.3643	23.235	20.709	0.00225778	0.000242235	0.0461263	0.130676
PWY3O-19: ubiquinol-6 biosynthesis from 4-hydroxybenzoate (eukaryotic)	0.00120148	0.088301	0.000211912	0.00983526	1.69045	4.26271	3.37452	0.00226615	0.112517	0.000640783	0.0203654
PWY-5505: L-glutamate and L-glutamine biosynthesis	0.0012593	0.010265	0.0018156	0.00130972	12.4787	17.2065	20.6804	0.00236351	0.0165719	0.00446286	0.00364236
CATECHOL-ORTHO-CLEAVAGE-PWY: catechol degradation to &beta;-ketoadipate	0.00133189	0.55436	0.000171519	0.0909574	0.574143	4.25633	2.13857	0.00248749	0.600032	0.000531291	0.130773
TRPSYN-PWY: L-tryptophan biosynthesis	0.00136399	0.00585578	0.00110296	0.00392875	-59.7284	-79.6057	-80.7481	0.00253502	0.00994882	0.00276146	0.00912715
PWY-6168: flavin biosynthesis III (fungi)	0.00137793	0.00484083	0.219892	0.000382948	37.813	17.931	62.0018	0.0025485	0.00849934	0.267665	0.00127985
FAO-PWY: fatty acid &beta;-oxidation I	0.00145734	0.0183645	0.000668914	0.0037144	8.21941	13.5956	13.3734	0.00268236	0.0271196	0.00175763	0.00901392
GLUCOSE1PMETAB-PWY: glucose and glucose-1-phosphate degradation	0.00148933	0.000194062	0.0128139	0.0442507	35.7215	26.0712	24.3061	0.00272804	0.00046211	0.0228135	0.0723995
PWY-6892: thiazole biosynthesis I (E. coli)	0.00170742	0.000362734	0.00747519	0.0287589	45.7102	37.5997	35.3213	0.00311258	0.000798854	0.014742	0.0514419
P162-PWY: L-glutamate degradation V (via hydroxyglutarate)	0.00195442	0.0450307	0.00683943	0.000510503	4.86869	7.4964	11.4243	0.00354588	0.0610558	0.0136431	0.00164832
PWY-5005: biotin biosynthesis II	0.00202671	0.0300133	0.00359366	0.0010879	7.24476	10.9677	14.3277	0.00362744	0.0425095	0.00782392	0.0030932
PWY-5180: toluene degradation I (aerobic) (via o-cresol)	0.00202794	0.000181372	0.0379912	0.0615073	11.0387	6.6467	6.94114	0.00362744	0.000434607	0.0589704	0.0944931
PWY-5182: toluene degradation II (aerobic) (via 4-methylcatechol)	0.00202794	0.000181372	0.0379912	0.0615073	11.0387	6.6467	6.94114	0.00362744	0.000434607	0.0589704	0.0944931
PWY-7383: anaerobic energy metabolism (invertebrates, cytosol)	0.00219021	0.222034	0.000170867	0.104276	11.7342	42.6045	20.7676	0.0038994	0.257911	0.000531291	0.148291
PWY-7328: superpathway of UDP-glucose-derived O-antigen building blocks biosynthesis	0.00249577	0.00103417	0.0039509	0.0261686	10.8491	10.5943	9.39489	0.00442273	0.00207379	0.0084567	0.0477045
PWY-5104: L-isoleucine biosynthesis IV	0.00255169	0.000415999	0.00984208	0.0726356	-67.5151	-53.9665	-42.8762	0.0045009	0.000905689	0.0182425	0.108953
PWY-6595: superpathway of guanosine nucleotides degradation (plants)	0.00259955	0.000892038	0.00320418	0.0709979	-14.0726	-13.9298	-9.76848	0.00456418	0.0018471	0.00718114	0.106918
ARGININE-SYN4-PWY: L-ornithine de novo biosynthesis	0.00271178	0.116099	0.0346427	0.000293792	18.633	28.4259	58.4562	0.0047394	0.143151	0.0543164	0.00101759
UNINTEGRATED	0.00300007	0.000290244	0.449144	0.139698	46650.2	10588.1	24279.4	0.0051996	0.000662174	0.50183	0.192843
PWY-5692: allantoin degradation to glyoxylate II	0.00301604	0.0282273	0.0078234	0.00100798	1.49777	2.06295	3.01349	0.0051996	0.0402794	0.0151305	0.00288753
URDEGR-PWY: superpathway of allantoin degradation in plants	0.00301604	0.0282273	0.0078234	0.00100798	1.49777	2.06295	3.01349	0.0051996	0.0402794	0.0151305	0.00288753
PWY-5659: GDP-mannose biosynthesis	0.0030722	0.000258955	0.192793	0.514777	-42.2511	-16.2949	-9.44594	0.00527256	0.00059795	0.237716	0.581988
PWY66-400: glycolysis VI (metazoan)	0.00317312	0.000236836	0.0744916	0.225495	72.3488	37.7485	29.4143	0.00542134	0.000553586	0.107099	0.29322
KDO-NAGLIPASYN-PWY: superpathway of (Kdo)2-lipid A biosynthesis	0.00318951	0.000308039	0.0781789	0.0454886	13.9451	7.38131	9.756	0.00542502	0.000694455	0.109518	0.0734371
PWY-5913: TCA cycle VI (obligate autotrophs)	0.0032694	0.000242829	0.112312	0.323384	23.6921	11.0773	7.95499	0.00553619	0.000564133	0.151204	0.392387
FERMENTATION-PWY: mixed acid fermentation	0.00351837	0.00131626	0.00550083	0.0266824	19.6886	19.0438	17.5951	0.00593141	0.00252008	0.0112076	0.0484094
ALLANTOINDEG-PWY: superpathway of allantoin degradation in yeast	0.0037379	0.177423	0.0976652	0.000308771	0.843775	1.15872	3.01654	0.00627375	0.209932	0.133851	0.00105037
ECASYN-PWY: enterobacterial common antigen biosynthesis	0.00403879	0.000349114	0.0828659	0.0755562	15.7473	8.28932	9.8664	0.00674903	0.000773908	0.115226	0.112449
PWY-5910: superpathway of geranylgeranyldiphosphate biosynthesis I (via mevalonate)	0.00408598	0.00782607	0.00320252	0.00823755	3.8987	4.8795	5.06394	0.00679807	0.0130207	0.00718114	0.0172445
PWY-6859: all-trans-farnesol biosynthesis	0.00411047	0.000349376	0.0708936	0.083242	18.6552	10.3209	11.5515	0.00680908	0.000773908	0.102312	0.121514
PWY-7237: myo-, chiro- and scillo-inositol degradation	0.00442989	0.000921517	0.0773866	0.0125585	-53.3382	-31.0047	-51.3226	0.00730645	0.00189783	0.109467	0.0250513
PWY-6629: superpathway of L-tryptophan biosynthesis	0.00476292	0.00195403	0.0121742	0.0147497	31.5804	28.2058	31.6971	0.00780593	0.00363164	0.0217764	0.0286715
PRPP-PWY: superpathway of histidine, purine, and pyrimidine biosynthesis	0.0047737	0.0301303	0.00350529	0.00388318	15.5263	23.939	27.6661	0.00780593	0.0425172	0.00771975	0.00912715
METHGLYUT-PWY: superpathway of methylglyoxal degradation	0.00490012	0.000429569	0.0514424	0.202129	12.6028	7.6223	5.7726	0.0079784	0.00092992	0.0774686	0.266475
PWY-7315: dTDP-N-acetylthomosamine biosynthesis	0.00494191	0.000436538	0.0842627	0.0820258	32.298	17.2504	20.1974	0.00801221	0.000939666	0.116742	0.120199
PWY-6126: superpathway of adenosine nucleotides de novo biosynthesis II	0.00513142	0.0484894	0.00243014	0.630346	30.7408	54.011	-9.70523	0.00828419	0.0652808	0.00557762	0.686176
PWY-2723: trehalose degradation V	0.00565894	0.000643649	0.0315864	0.10431	15.0666	10.4025	9.07735	0.00909728	0.00136239	0.0499353	0.148291
FUCCAT-PWY: fucose degradation	0.00605307	0.000935858	0.0169219	0.107781	27.5031	21.9369	17.0303	0.00969	0.001917	0.0289113	0.152656
PWY-6123: inosine-5'-phosphate biosynthesis I	0.0072464	0.00954098	0.0036545	0.0210764	-49.7905	-63.1825	-57.8649	0.0115263	0.0154686	0.00791117	0.039753
PWY-5030: L-histidine degradation III	0.00726065	0.0418731	0.0223121	0.00166654	8.68882	11.0353	17.9812	0.0115263	0.0571815	0.0364846	0.0044539
HOMOSER-METSYN-PWY: L-methionine biosynthesis I	0.00795908	0.0245209	0.00331595	0.0129033	-29.8879	-44.5237	-43.658	0.0125826	0.0355227	0.00734522	0.0256051
GLYCOL-GLYOXDEG-PWY: superpathway of glycol metabolism and degradation	0.00804037	0.000665379	0.139226	0.145264	17.3365	8.2022	9.39397	0.012627	0.00140061	0.182285	0.199084
PWY-5179: toluene degradation V (aerobic) (via toluene-cis-diol)	0.00805346	0.00143339	0.0170512	0.311962	0.124759	0.103213	0.0501073	0.012627	0.00270357	0.0290023	0.38106
PWY-5417: catechol degradation III (ortho-cleavage pathway)	0.00813035	0.859429	0.141361	0.00141967	0.0632859	0.588978	1.51348	0.0126435	0.893879	0.183817	0.00383613
PWY-5431: aromatic compounds degradation via &beta;-ketoadipate	0.00813035	0.859429	0.141361	0.00141967	0.0632859	0.588978	1.51348	0.0126435	0.893879	0.183817	0.00383613
UNMAPPED	0.00884437	0.00103084	0.567358	0.182382	-43926.6	-8375.34	-22932.6	0.0136089	0.00207379	0.612361	0.243816
PWY-5347: superpathway of L-methionine biosynthesis (transsulfuration)	0.00885186	0.0162271	0.00468421	0.0138092	-33.3926	-44.7097	-45.2084	0.0136089	0.0248295	0.00969937	0.026981
PWY0-1338: polymyxin resistance	0.00885828	0.000883077	0.0553598	0.168871	9.94254	6.26724	5.19695	0.0136089	0.00183854	0.0827141	0.227349
PWY-7115: C4 photosynthetic carbon assimilation cycle, NAD-ME type	0.00918623	0.00118934	0.103106	0.738895	11.1779	6.13703	1.4451	0.014056	0.00232379	0.1408	0.775535
P164-PWY: purine nucleobases degradation I (anaerobic)	0.0109948	0.03127	0.179836	0.00167167	6.13137	4.29372	12.0851	0.0167561	0.0438009	0.225386	0.0044539
CITRULBIO-PWY: L-citrulline biosynthesis	0.0112379	0.00860417	0.23078	0.00488935	15.1853	7.59462	21.0688	0.0170583	0.0141301	0.2765	0.0109579
PWY-7409: phospholipid remodeling (phosphatidylethanolamine, yeast)	0.011304	0.000986073	0.115366	0.268726	20.4004	10.6103	8.60492	0.0170906	0.00200906	0.153686	0.343573
HSERMETANA-PWY: L-methionine biosynthesis III	0.012334	0.0162207	0.225267	0.962275	-29.1461	16.1534	-0.724554	0.0185523	0.0248295	0.272465	0.975071
AST-PWY: L-arginine degradation II (AST pathway)	0.0123682	0.00107985	0.185861	0.171824	21.1721	9.27161	11.0623	0.0185523	0.00215405	0.232173	0.23051
PWY-5384: sucrose degradation IV (sucrose phosphorylase)	0.012641	0.00115764	0.120662	0.35935	17.1522	8.94339	6.10464	0.0188871	0.00227351	0.159073	0.433267
PWY-5088: L-glutamate degradation VIII (to propanoate)	0.0126911	0.0181533	0.00844031	0.0158735	3.58345	4.47963	4.73289	0.0188879	0.0270171	0.0160788	0.0306994
PWY1F-823: leucopelargonidin and leucocyanidin biosynthesis	0.0128969	0.00128248	0.168574	0.550018	0.123074	0.0569371	0.0283602	0.0191195	0.00247887	0.214805	0.616344
PWY-5695: urate biosynthesis/inosine 5'-phosphate degradation	0.0129935	0.0427227	0.784849	0.00353447	34.2923	5.11342	65.2115	0.0191881	0.0581333	0.806004	0.00880153
PWY0-1479: tRNA processing	0.013083	0.00328795	0.104855	0.0186504	12.0739	7.28001	12.3147	0.0192456	0.00585379	0.142678	0.035529
PWY-6396: superpathway of 2,3-butanediol biosynthesis	0.0142711	0.00128823	0.188537	0.409763	0.468047	0.206778	0.14895	0.0209126	0.00247887	0.234747	0.487874
PWY-3781: aerobic respiration I (cytochrome c)	0.0146475	0.106612	0.00741455	0.0104352	4.34602	8.13275	8.95043	0.021382	0.134056	0.0147132	0.0213753
PWY-4984: urea cycle	0.0158704	0.0084883	0.290591	0.00907278	13.9987	6.15389	17.8949	0.0230788	0.0140002	0.339617	0.0188892
DAPLYSINESYN-PWY: L-lysine biosynthesis I	0.0172946	0.00748705	0.236277	0.0111849	26.8819	13.1306	33.2633	0.0250542	0.0125113	0.281317	0.0225472
PWY-6545: pyrimidine deoxyribonucleotides de novo biosynthesis III	0.0176444	0.0752877	0.00230274	0.09392	15.4053	30.3046	19.0188	0.0254641	0.0978998	0.00534967	0.134525
GLUTORN-PWY: L-ornithine biosynthesis	0.0179452	0.0413922	0.0775749	0.00358239	49.9195	48.1955	93.9133	0.0258005	0.0567564	0.109467	0.00886294
PWY-7229: superpathway of adenosine nucleotides de novo biosynthesis I	0.0187619	0.178814	0.0171981	0.286021	22.3459	45.1645	-23.2556	0.0268732	0.210923	0.0290303	0.35965
PWY-5136: fatty acid &beta;-oxidation II (peroxisome)	0.0188522	0.0657212	0.0041546	0.0386742	5.58045	9.90876	8.21347	0.0269015	0.0869437	0.00875489	0.0646266
ARGSYNBSUB-PWY: L-arginine biosynthesis II (acetyl cycle)	0.0199408	0.0228373	0.0541621	0.00699212	66.6374	62.9665	103.757	0.0283487	0.0333372	0.0812432	0.0147182
PWY0-1586: peptidoglycan maturation (meso-diaminopimelate containing)	0.0232989	0.0395497	0.00368152	0.302952	54.8966	87.9101	35.3709	0.0329995	0.0549943	0.00792464	0.372338
PWY-5705: allantoin degradation to glyoxylate III	0.0235388	0.00242685	0.342933	0.512725	20.7377	7.03929	5.60752	0.0332159	0.00446682	0.395932	0.581394
PENTOSE-P-PWY: pentose phosphate pathway	0.0247333	0.00494764	0.0575301	0.0599035	22.623	16.813	19.2563	0.0347726	0.00852964	0.085621	0.0927774
PWY-6165: chorismate biosynthesis II (archaea)	0.0259007	0.416877	0.00638242	0.0429236	0.855092	3.31124	2.83897	0.0362801	0.461716	0.0128662	0.070796
PWY-6823: molybdenum cofactor biosynthesis	0.0271225	0.00277504	0.189937	0.446954	14.6447	6.99511	4.67917	0.0377146	0.00503471	0.235548	0.52236
PWY-6124: inosine-5'-phosphate biosynthesis II	0.0271228	0.0268202	0.0102561	0.0487084	-41.3332	-54.0764	-47.889	0.0377146	0.0387064	0.0187865	0.0773247
PANTO-PWY: phosphopantothenate biosynthesis I	0.0306092	0.0112343	0.808531	0.563737	-51.675	-5.44148	15.1111	0.0424077	0.0177605	0.823664	0.628023
ORNDEG-PWY: superpathway of ornithine degradation	0.0355561	0.00694704	0.0380754	0.207157	6.08518	5.19156	3.63796	0.0490829	0.01166	0.0589704	0.271226
PWY-7392: taxadiene biosynthesis (engineered)	0.0382808	0.357749	0.0167906	0.0240707	3.20132	9.48228	10.381	0.0526534	0.402072	0.0288163	0.0443041
PWY-922: mevalonate pathway I	0.038945	0.00573938	0.0964483	0.567786	9.76236	6.50917	2.58729	0.0533742	0.00985001	0.13266	0.63069
PWY-5973: cis-vaccenate biosynthesis	0.0391923	0.0304411	0.0247279	0.0329984	35.6254	41.7616	46.225	0.0535207	0.0427972	0.0402621	0.0561265
PWY-6305: putrescine biosynthesis IV	0.0395436	0.0105719	0.0271572	0.164873	-21.6309	-20.9886	-15.2657	0.0538076	0.0169953	0.0438427	0.222754
PWY-7211: superpathway of pyrimidine deoxyribonucleotides de novo biosynthesis	0.0397981	0.72351	0.0115831	0.0781562	3.75267	30.6521	24.6186	0.0539612	0.765715	0.0209154	0.115417
RHAMCAT-PWY: L-rhamnose degradation I	0.0406732	0.507964	0.0049328	0.31305	-6.93279	-34.0165	-13.9442	0.0549521	0.55138	0.0101043	0.38106
PYRIDNUCSYN-PWY: NAD biosynthesis I (from aspartate)	0.0429583	0.00491721	0.442532	0.296758	-41.2894	-12.3412	-19.5084	0.0578343	0.00851571	0.495897	0.368289
PWY-6700: queuosine biosynthesis	0.0457601	0.111647	0.0120697	0.0473024	30.9116	55.5781	50.8266	0.0613895	0.139011	0.0216913	0.0757235
PWY-5690: TCA cycle II (plants and fungi)	0.046071	0.0110644	0.0644898	0.0762441	29.2999	23.5154	26.0262	0.0615897	0.0176382	0.0934244	0.113031
COA-PWY: coenzyme A biosynthesis I	0.0473538	0.0151236	0.364689	0.0332659	-47.3269	-19.5552	-54.1588	0.0630832	0.0235188	0.418513	0.0561265
ANAGLYCOLYSIS-PWY: glycolysis III (from glucose)	0.0484001	0.0112293	0.0433541	0.491308	-45.6585	-40.5203	-15.8725	0.0642524	0.0177605	0.0660716	0.567238
PWY-6606: guanosine nucleotides degradation II	0.0501898	0.0138173	0.0297634	0.300709	-11.1933	-11.1134	-6.11202	0.0663969	0.0215753	0.0472495	0.371981
PWY-5138: unsaturated, even numbered fatty acid &beta;-oxidation	0.0551455	0.0163309	0.0625689	0.0682789	3.9909	3.42679	3.87959	0.0727005	0.0248883	0.0909877	0.103231
POLYAMINSYN3-PWY: superpathway of polyamine biosynthesis II	0.0600434	0.136542	0.877752	0.0215904	3.02739	-0.353559	6.28838	0.0788846	0.166206	0.889425	0.0405219
PWY0-162: superpathway of pyrimidine ribonucleotides de novo biosynthesis	0.0626232	0.885243	0.0158771	0.854581	-2.38364	45.8034	3.99188	0.0819912	0.914032	0.0276685	0.875257
PWY-7527: L-methionine salvage cycle III	0.0674771	0.0091084	0.58779	0.512353	1.65033	0.373474	0.520659	0.0880437	0.0148426	0.629068	0.581394
POLYAMSYN-PWY: superpathway of polyamine biosynthesis I	0.0714965	0.0405221	0.0194551	0.271827	-17.011	-21.9539	-11.8828	0.0929699	0.0561415	0.0325106	0.346375
PWY1G-0: mycothiol biosynthesis	0.0742338	0.0114815	0.209027	0.13833	0.421477	0.22953	0.313112	0.096201	0.0180763	0.255254	0.19165
PWY-7389: superpathway of anaerobic energy metabolism (invertebrates)	0.0765385	0.0154032	0.0771539	0.525121	2.16504	1.74216	0.716766	0.0988514	0.0238562	0.109467	0.590405
PANTOSYN-PWY: pantothenate and coenzyme A biosynthesis I	0.083681	0.0203114	0.976314	0.29284	-38.5313	0.545642	-22.6164	0.107403	0.0297639	0.978883	0.364615
PWY-7199: pyrimidine deoxyribonucleosides salvage	0.0837239	0.194746	0.0157131	0.109084	-11.4986	-24.5407	-18.8328	0.107403	0.227855	0.0276487	0.15393
PWY-5656: mannosylglycerate biosynthesis I	0.0845667	0.0560589	0.0216006	0.501245	2.67308	3.60059	1.20006	0.108121	0.0744196	0.0354734	0.576962
PWY-7384: anaerobic energy metabolism (invertebrates, mitochondrial)	0.0861997	0.017357	0.091075	0.585656	1.41782	1.10999	0.40976	0.10984	0.0262032	0.125723	0.644899
PWY0-1533: methylphosphonate degradation I	0.0890067	0.0128258	0.504492	0.68573	32.0212	9.37394	6.5465	0.113038	0.0201097	0.553923	0.737705
PWY-6936: seleno-amino acid biosynthesis	0.0900788	0.34068	0.0260807	0.654759	21.7007	57.3927	-13.1762	0.11402	0.386307	0.0422841	0.708702
PWY-5004: superpathway of L-citrulline metabolism	0.0945395	0.131947	0.042227	0.0469332	0.537676	0.816466	0.926602	0.119105	0.161128	0.0646123	0.0754496
PWY-7208: superpathway of pyrimidine nucleobases salvage	0.0947212	0.409266	0.0206804	0.812095	18.0091	57.268	-6.7061	0.119105	0.455937	0.0341092	0.836238
PWY-7539: 6-hydroxymethyl-dihydropterin diphosphate biosynthesis III (Chlamydia)	0.0955656	0.142883	0.190417	0.0174121	8.39565	8.39677	17.9394	0.119771	0.172274	0.235548	0.0335051
PWY-7196: superpathway of pyrimidine ribonucleosides salvage	0.0983721	0.0174487	0.821491	0.418358	-26.5948	-2.78679	-11.6599	0.122884	0.0262032	0.834635	0.495013
7ALPHADEHYDROX-PWY: cholate degradation (bacteria, anaerobic)	0.102683	0.0166184	0.312065	0.794393	1.02616	0.482155	0.144809	0.12785	0.0252256	0.36249	0.820227
PWY-6590: superpathway of Clostridium acetobutylicum acidogenic fermentation	0.112144	0.109967	0.659512	0.0281756	3.06817	0.944669	5.56547	0.138925	0.137369	0.690314	0.0506364
ASPASN-PWY: superpathway of L-aspartate and L-asparagine biosynthesis	0.112307	0.47649	0.0157474	0.399616	-9.77072	-38.0972	-15.2825	0.138925	0.521674	0.0276487	0.477285
1CMET2-PWY: N10-formyl-tetrahydrofolate biosynthesis	0.115609	0.820481	0.0772639	0.0557995	3.78278	33.5655	42.5041	0.142326	0.861166	0.109467	0.0874881
PWY-6531: mannitol cycle	0.115804	0.164521	0.107872	0.0292745	3.25832	4.22707	6.69685	0.142326	0.195273	0.145741	0.0521196
PWY-4361: S-methyl-5-thio-&alpha;-D-ribose 1-phosphate degradation	0.117706	0.018681	0.36632	0.775428	2.18163	0.917736	0.333379	0.144199	0.0274806	0.419122	0.805008
CENTFERM-PWY: pyruvate fermentation to butanoate	0.120717	0.113938	0.677677	0.0312032	2.46557	0.724213	4.43753	0.147414	0.140943	0.707383	0.055039
ARG+POLYAMINE-SYN: superpathway of arginine and polyamine biosynthesis	0.133699	0.325423	0.607443	0.05881	6.0698	-3.59444	15.6446	0.16273	0.370108	0.645688	0.0914555
P124-PWY: Bifidobacterium shunt	0.134113	0.0272369	0.117573	0.243174	-1.91155	-1.51677	-1.31595	0.16273	0.0391594	0.156082	0.314065
PWY-5121: superpathway of geranylgeranyl diphosphate biosynthesis II (via MEP)	0.137413	0.107701	0.0781862	0.058719	11.9838	14.855	18.6601	0.166204	0.13498	0.109518	0.0914555
PWY-7282: 4-amino-2-methyl-5-phosphomethylpyrimidine biosynthesis (yeast)	0.13932	0.660627	0.171031	0.0318331	6.32206	22.3274	41.1943	0.167978	0.707041	0.217209	0.0555446
AEROBACTINSYN-PWY: aerobactin biosynthesis	0.142978	0.0244049	0.608404	0.7609	11.4109	2.85043	1.95541	0.171844	0.0354896	0.645688	0.796436
DENOVOPURINE2-PWY: superpathway of purine nucleotides de novo biosynthesis II	0.14789	0.0690342	0.049698	0.609503	18.0765	21.8432	6.51493	0.177189	0.0906967	0.075438	0.669224
PWY-6612: superpathway of tetrahydrofolate biosynthesis	0.15218	0.0288241	0.206376	0.194688	12.7501	8.20217	9.80626	0.181757	0.0409776	0.253643	0.257556
FOLSYN-PWY: superpathway of tetrahydrofolate biosynthesis and salvage	0.163183	0.0454168	0.159987	0.123512	13.5998	10.6743	13.6498	0.19429	0.061361	0.205236	0.172373
TEICHOICACID-PWY: teichoic acid (poly-glycerol) biosynthesis	0.167869	0.0544822	0.700502	0.11436	0.302762	0.0669718	0.321193	0.198855	0.0725794	0.728257	0.160779
PWY-7039: phosphatidate metabolism, as a signaling molecule	0.168062	0.266266	0.132189	0.0425446	1.63648	2.47665	3.87755	0.198855	0.306487	0.173668	0.0704761
P4-PWY: superpathway of L-lysine, L-threonine and L-methionine biosynthesis I	0.178256	0.0766372	0.363488	0.0639816	14.686	8.46418	20.3373	0.210265	0.0993156	0.418395	0.0978995
ARGDEG-PWY: superpathway of L-arginine, putrescine, and 4-aminobutanoate degradation	0.18032	0.0811233	0.0600823	0.254384	5.03427	6.09359	4.26297	0.21139	0.104173	0.0883836	0.326331
ORNARGDEG-PWY: superpathway of L-arginine and L-ornithine degradation	0.18032	0.0811233	0.0600823	0.254384	5.03427	6.09359	4.26297	0.21139	0.104173	0.0883836	0.326331
LPSSYN-PWY: superpathway of lipopolysaccharide biosynthesis	0.182624	0.0838505	0.0623958	0.212945	3.38583	4.13182	3.20812	0.213435	0.107205	0.0909877	0.277849
PWY0-781: aspartate superpathway	0.186355	0.295933	0.586097	0.0323752	8.31366	4.88759	22.7633	0.21713	0.33961	0.629022	0.0555446
PWY-6588: pyruvate fermentation to acetone	0.195057	0.0518291	0.113226	0.562312	-13.6055	-12.3028	-5.16816	0.226575	0.069331	0.151365	0.628023
PWY-7391: isoprene biosynthesis II (engineered)	0.200688	0.0886166	0.107539	0.126583	1.99538	2.12258	2.34828	0.232408	0.112543	0.145741	0.176014
CRNFORCAT-PWY: creatinine degradation I	0.205935	0.126319	0.260774	0.525321	-2.48712	-2.06383	1.35959	0.237761	0.15475	0.30665	0.590405
PWY-622: starch biosynthesis	0.211235	0.137425	0.434618	0.0553971	0.222124	0.129601	0.371054	0.243143	0.166748	0.488465	0.0872162
PWY-7187: pyrimidine deoxyribonucleotides de novo biosynthesis II	0.215049	0.456163	0.0587513	0.780584	6.64521	19.1048	-3.24036	0.246788	0.502609	0.0870983	0.808159
PWY-6174: mevalonate pathway II (archaea)	0.218807	0.140461	0.0767878	0.151606	1.67065	2.26416	2.13121	0.250347	0.169891	0.109467	0.207032
PWY-7456: mannan degradation	0.241	0.112818	0.536191	0.507651	-12.2315	-5.33673	6.66543	0.274914	0.140012	0.581704	0.581394
PWY-6385: peptidoglycan biosynthesis III (mycobacteria)	0.241829	0.104075	0.742469	0.763662	-37.8978	8.5181	9.05606	0.275036	0.1313	0.768697	0.797138
PWY-4981: L-proline biosynthesis II (from arginine)	0.256109	0.147696	0.0793329	0.236422	-32.3336	-43.8763	-34.0969	0.290409	0.177515	0.110717	0.306383
PPGPPMET-PWY: ppGpp biosynthesis	0.274283	0.0662898	0.179821	0.50819	11.8862	9.71867	5.56286	0.309584	0.0873924	0.225386	0.581394
PWY0-1298: superpathway of pyrimidine deoxyribonucleosides degradation	0.274644	0.456437	0.290069	0.290588	7.44671	-11.9241	-13.8813	0.309584	0.502609	0.339617	0.362997
PWY0-321: phenylacetate degradation I (aerobic)	0.279088	0.0991746	0.118294	0.636916	3.7397	3.96352	1.38099	0.313666	0.125533	0.156493	0.691354
PWY-7235: superpathway of ubiquinol-6 biosynthesis (eukaryotic)	0.283564	0.315345	0.596546	0.161349	0.761967	-0.446438	1.37188	0.317759	0.35972	0.63665	0.218769
PWY-7446: sulfoglycolysis	0.288981	0.191722	0.113139	0.157936	3.69844	5.04561	5.21915	0.322664	0.225451	0.151365	0.214906
PWY-6167: flavin biosynthesis II (archaea)	0.289635	0.935471	0.157301	0.184466	-0.209646	4.15785	4.5521	0.322664	0.95298	0.202471	0.24574
PWY-5189: tetrapyrrole biosynthesis II (from glycine)	0.295306	0.0712491	0.918847	0.613086	14.281	0.898942	5.20598	0.328022	0.0932849	0.92614	0.671223
PWY-7528: L-methionine salvage cycle I (bacteria and plants)	0.302343	0.081206	0.17776	0.376083	0.618601	0.52974	0.400117	0.334863	0.104173	0.22426	0.452012
PWY-241: C4 photosynthetic carbon assimilation cycle, NADP-ME type	0.324717	0.0732426	0.310203	0.707592	3.07371	1.94246	0.833349	0.358601	0.0955665	0.36143	0.750954
ARGSYN-PWY: L-arginine biosynthesis I (via L-ornithine)	0.33554	0.684489	0.431771	0.0735949	11.0664	24.038	64.0989	0.369482	0.730506	0.486701	0.109959
PWY-6147: 6-hydroxymethyl-dihydropterin diphosphate biosynthesis I	0.33833	0.247384	0.173624	0.720536	-18.979	-25.1771	7.67638	0.371481	0.286484	0.21977	0.758354
PWY-3841: folate transformations II	0.359318	0.194963	0.77118	0.581892	-24.7509	6.24523	13.8267	0.393391	0.227855	0.794107	0.642611
PWY-7286: 7-(3-amino-3-carboxypropyl)-wyosine biosynthesis	0.382958	0.875157	0.253781	0.205653	-0.23275	1.91331	2.47812	0.418072	0.906073	0.299352	0.270185
PWY-1861: formaldehyde assimilation II (RuMP Cycle)	0.394514	0.994391	0.163717	0.286967	-0.0301675	-6.72277	-5.94448	0.429457	0.996826	0.209316	0.359652
RUMP-PWY: formaldehyde oxidation I	0.422542	0.827673	0.25059	0.274145	0.229604	-1.35939	-1.49879	0.458657	0.866328	0.296506	0.348164
PWY-7400: L-arginine biosynthesis IV (archaebacteria)	0.424609	0.973112	0.613392	0.123042	-0.902898	15.1892	54.2545	0.459591	0.984598	0.649173	0.172349
PWY-5198: factor 420 biosynthesis	0.441608	0.905685	0.234211	0.277398	-0.160037	1.82053	1.93906	0.476636	0.930097	0.279732	0.349963
UDPNAGSYN-PWY: UDP-N-acetyl-D-glucosamine biosynthesis I	0.444982	0.151357	0.338004	0.992098	26.3895	19.8393	-0.23893	0.478921	0.181343	0.391427	0.99924
PWY-6353: purine nucleotides degradation II (aerobic)	0.446838	0.124351	0.397951	0.327469	16.6894	10.2548	13.8349	0.479564	0.152831	0.45395	0.396082
GOLPDLCAT-PWY: superpathway of glycerol degradation to 1,3-propanediol	0.462139	0.159593	0.228601	0.697262	-4.98858	-4.80558	-1.80439	0.494126	0.190611	0.274754	0.742059
METHANOGENESIS-PWY: methanogenesis from H2 and CO2	0.463	0.996156	0.221951	0.275319	0.00905022	2.60009	2.70824	0.494126	0.996826	0.26931	0.348494
PWY-4242: pantothenate and coenzyme A biosynthesis III	0.477407	0.469136	0.425935	0.461342	-12.251	15.151	-16.3206	0.508079	0.515104	0.481547	0.537527
PYRIDNUCSAL-PWY: NAD salvage pathway I	0.51523	0.265697	0.745482	0.435447	8.81024	-2.87639	8.05799	0.546804	0.306487	0.769725	0.512053
LACTOSECAT-PWY: lactose and galactose degradation I	0.548283	0.900076	0.244233	0.44108	1.38982	-14.6117	-11.2624	0.580266	0.926835	0.289884	0.517082
OANTIGEN-PWY: O-antigen building blocks biosynthesis (E. coli)	0.593567	0.201243	0.895171	0.934412	-14.529	-1.68458	-1.22961	0.626452	0.234476	0.904669	0.951901
P461-PWY: hexitol fermentation to lactate, formate, ethanol and acetate	0.667361	0.343373	0.956831	0.69379	16.3565	-1.0421	-8.7951	0.702388	0.388206	0.961881	0.742059
P185-PWY: formaldehyde assimilation III (dihydroxyacetone cycle)	0.68645	0.48656	0.520103	0.981603	3.03851	-3.17701	-0.133008	0.720489	0.529655	0.566169	0.992018
P125-PWY: superpathway of (R,R)-butanediol biosynthesis	0.704408	0.914446	0.407127	0.428141	0.321652	-2.76446	-3.04585	0.737307	0.936026	0.463031	0.505021
PWY-7003: glycerol degradation to butanol	0.710849	0.815606	0.482799	0.509802	-1.01866	-3.43924	3.75129	0.74201	0.858414	0.533178	0.581394
PWY-6467: Kdo transfer to lipid IVA III (Chlamydia)	0.714682	0.414583	0.498566	0.302402	0.647393	0.609048	1.08864	0.743972	0.460513	0.548999	0.372338
PWY-7117: C4 photosynthetic carbon assimilation cycle, PEPCK type	0.743689	0.660648	0.98897	0.416373	2.33967	-0.082722	-5.67271	0.77139	0.707041	0.98897	0.494199
PWY-6731: starch degradation III	0.74507	0.974261	0.624856	0.312446	0.0283261	0.477502	1.13998	0.77139	0.984598	0.659474	0.38106
PWY-6549: L-glutamine biosynthesis III	0.76109	0.717715	0.453473	0.719842	-0.673527	1.57432	0.876934	0.785841	0.763825	0.505185	0.758354
GLYCOCAT-PWY: glycogen degradation I (bacterial)	0.77812	0.310154	0.637926	0.580848	6.84492	3.5546	4.85406	0.801253	0.354861	0.669559	0.642611
PWY-7234: inosine-5'-phosphate biosynthesis III	0.801364	0.7203	0.477147	0.99924	4.10349	-9.24925	0.01449	0.822964	0.764441	0.530008	0.99924
PWY-7399: methylphosphonate degradation II	0.814738	0.351422	0.582668	0.623011	-0.431712	-0.286098	-0.298349	0.834449	0.39613	0.627108	0.680135
PWY-7198: pyrimidine deoxyribonucleotides de novo biosynthesis IV	0.822127	0.938193	0.412766	0.714046	0.459573	-5.45038	-2.82786	0.83976	0.953204	0.468047	0.755698
PWY-7371: 1,4-dihydroxy-6-naphthoate biosynthesis II	0.835954	0.40648	0.701497	0.944581	-4.59667	-2.38084	0.50247	0.8516	0.454161	0.728257	0.959694
PWY-7210: pyrimidine deoxyribonucleotides biosynthesis from CTP	0.854028	0.861033	0.480126	0.769566	1.20351	-5.44983	-2.62417	0.867692	0.893879	0.531767	0.801106
PWY-6608: guanosine nucleotides degradation III	0.867914	0.614587	0.519581	0.485449	-5.71668	-8.20967	-10.3463	0.879455	0.661462	0.566169	0.562177
PWY-5989: stearate biosynthesis II (bacteria and plants)	0.899446	0.916372	0.634901	0.695983	0.84114	-4.29701	4.12884	0.90722	0.936026	0.668224	0.742059
3-HYDROXYPHENYLACETATE-DEGRADATION-PWY: 4-hydroxyphenylacetate degradation	0.900077	0.576243	0.506957	0.901597	1.39322	1.84806	0.398307	0.90722	0.621951	0.555031	0.920934
SALVADEHYPOX-PWY: adenosine nucleotides degradation II	0.907813	0.985216	0.537427	0.662027	-0.191275	-7.16177	-5.90659	0.912604	0.993035	0.581704	0.714539
PWY490-3: nitrate reduction VI (assimilatory)	0.954074	0.996826	0.790215	0.687363	0.00437021	0.326814	-0.573393	0.956584	0.996826	0.809333	0.737705
PWY-2941: L-lysine biosynthesis II	0.968923	0.8076	0.797831	0.849862	4.62768	-5.47716	-4.71659	0.968923	0.852342	0.814942	0.872769

## Sheet: B. Palleja
Pathway	p-ANOVA	p-3 months vs. baseline	p-1 year vs. baseline	s-3 months vs. baseline	s-1 year vs. baseline	adjusted p-ANOVA	adjusted p-3 months vs. baseline	adjusted p-1 year vs. baseline
PWY-5345: superpathway of L-methionine biosynthesis (by sulfhydrylation)	5.0949e-08	3.14215e-08	1.16695e-06	71.1046	63.1074	1.38915e-05	1.20658e-05	9.19207e-05
FASYN-ELONG-PWY: fatty acid elongation -- saturated	1.41256e-07	1.31342e-07	1.12156e-06	70.4328	68.1334	1.38915e-05	1.2649e-05	9.19207e-05
PWY-6895: superpathway of thiamin diphosphate biosynthesis II	1.45762e-07	2.85029e-07	4.17607e-07	126.249	137.927	1.38915e-05	1.2649e-05	9.19207e-05
PWY-6630: superpathway of L-tyrosine biosynthesis	2.21007e-07	1.34642e-07	3.49576e-06	117.7	104.54	1.38915e-05	1.2649e-05	0.000105009
PWYG-321: mycolate biosynthesis	2.29735e-07	2.01138e-07	1.84506e-06	65.5779	62.8387	1.38915e-05	1.2649e-05	0.000100185
SULFATE-CYS-PWY: superpathway of sulfate assimilation and cysteine biosynthesis	2.46785e-07	1.67087e-07	3.02437e-06	70.2436	63.8718	1.38915e-05	1.2649e-05	0.000105009
BIOTIN-BIOSYNTHESIS-PWY: biotin biosynthesis I	2.70257e-07	3.5857e-07	1.19633e-06	60.6792	62.746	1.38915e-05	1.37691e-05	9.19207e-05
PWY-6901: superpathway of glucose and xylose degradation	3.21291e-07	2.07304e-07	5.19576e-06	80.3485	72.5476	1.38915e-05	1.2649e-05	0.000105009
PWY-7664: oleate biosynthesis IV (anaerobic)	3.25581e-07	2.96462e-07	2.34808e-06	65.7853	63.6347	1.38915e-05	1.2649e-05	0.000100185
PWY-6519: 8-amino-7-oxononanoate biosynthesis I	4.24772e-07	4.5206e-07	2.33678e-06	56.6576	56.5032	1.63112e-05	1.5781e-05	0.000100185
PWY-6628: superpathway of L-phenylalanine biosynthesis	4.94144e-07	2.53393e-07	1.07598e-05	128.723	110.011	1.7023e-05	1.2649e-05	0.000175622
PWY-821: superpathway of sulfur amino acid biosynthesis (Saccharomyces cerevisiae)	5.31967e-07	9.50872e-07	1.48849e-06	34.5105	37.6006	1.7023e-05	2.28209e-05	9.52635e-05
THISYN-PWY: superpathway of thiamin diphosphate biosynthesis I	6.1043e-07	1.4796e-06	1.19688e-06	127.604	145.506	1.80312e-05	3.15648e-05	9.19207e-05
PWY-6282: palmitoleate biosynthesis I (from (5Z)-dodec-5-enoate)	6.64146e-07	6.28107e-07	4.07398e-06	57.5455	56.2977	1.82166e-05	1.90927e-05	0.000105009
P441-PWY: superpathway of N-acetylneuraminate degradation	7.29405e-07	6.63316e-07	4.94615e-06	72.415	70.4487	1.86728e-05	1.90927e-05	0.000105009
PWY0-862: (5Z)-dodec-5-enoate biosynthesis	7.86157e-07	6.96089e-07	5.12179e-06	60.6096	58.5807	1.88678e-05	1.90927e-05	0.000105009
GLYCOLYSIS-E-D: superpathway of glycolysis and Entner-Doudoroff	9.17402e-07	8.65815e-07	5.74902e-06	55.3526	54.3345	2.07225e-05	2.21649e-05	0.000110381
PWY-5838: superpathway of menaquinol-8 biosynthesis I	1.21091e-06	1.84528e-06	3.54712e-06	78.917	84.286	2.47869e-05	3.71116e-05	0.000105009
PENTOSE-P-PWY: pentose phosphate pathway	1.22644e-06	1.03423e-06	9.88877e-06	68.7956	66.3026	2.47869e-05	2.33613e-05	0.000175622
FUC-RHAMCAT-PWY: superpathway of fucose and rhamnose degradation	2.13191e-06	1.9329e-06	1.14338e-05	54.2002	52.973	3.99258e-05	3.71116e-05	0.000175622
PWY-5897: superpathway of menaquinol-11 biosynthesis	2.39139e-06	5.21576e-06	4.48951e-06	84.1961	95.9539	3.99258e-05	6.90639e-05	0.000105009
PWY-5898: superpathway of menaquinol-12 biosynthesis	2.39139e-06	5.21576e-06	4.48951e-06	84.1961	95.9539	3.99258e-05	6.90639e-05	0.000105009
PWY-5899: superpathway of menaquinol-13 biosynthesis	2.39139e-06	5.21576e-06	4.48951e-06	84.1961	95.9539	3.99258e-05	6.90639e-05	0.000105009
PWY-7388: octanoyl-[acyl-carrier protein] biosynthesis (mitochondria, yeast)	2.75457e-06	2.37657e-06	1.52023e-05	50.8133	49.2548	4.40732e-05	4.14819e-05	0.000222767
FASYN-INITIAL-PWY: superpathway of fatty acid biosynthesis initiation (E. coli)	3.30883e-06	3.05413e-06	1.59983e-05	54.9545	54.0689	5.08236e-05	5.09908e-05	0.000222767
PWY-5861: superpathway of demethylmenaquinol-8 biosynthesis	4.04447e-06	5.57565e-06	1.118e-05	61.1074	64.8803	5.94519e-05	6.98326e-05	0.000175622
OANTIGEN-PWY: O-antigen building blocks biosynthesis (E. coli)	4.18021e-06	2.08999e-06	7.80285e-05	82.5162	70.6193	5.94519e-05	3.82169e-05	0.000651368
PWY-5971: palmitate biosynthesis II (bacteria and plants)	5.72006e-06	4.36632e-06	4.12677e-05	59.4294	56.6669	7.84466e-05	6.44871e-05	0.000417021
PWY-5845: superpathway of menaquinol-9 biosynthesis	6.39287e-06	8.60628e-06	1.74037e-05	72.3644	76.9708	7.91891e-05	8.93192e-05	0.000222767
PWY-5850: superpathway of menaquinol-6 biosynthesis I	6.39287e-06	8.60628e-06	1.74037e-05	72.3644	76.9708	7.91891e-05	8.93192e-05	0.000222767
PWY-5896: superpathway of menaquinol-10 biosynthesis	6.39287e-06	8.60628e-06	1.74037e-05	72.3644	76.9708	7.91891e-05	8.93192e-05	0.000222767
SO4ASSIM-PWY: sulfate reduction I (assimilatory)	6.83592e-06	3.21651e-06	0.000104519	77.2106	65.056	8.2031e-05	5.14641e-05	0.000771836
ARGSYN-PWY: L-arginine biosynthesis I (via L-ornithine)	7.11825e-06	5.81939e-06	4.28484e-05	148.163	143.619	8.28305e-05	6.98326e-05	0.000421892
PWY-7400: L-arginine biosynthesis IV (archaebacteria)	8.14751e-06	7.4675e-06	4.08301e-05	146.743	145.971	9.20189e-05	8.43389e-05	0.000417021
FAO-PWY: fatty acid &beta;-oxidation I	8.68132e-06	1.21645e-05	2.70298e-05	24.0388	26.0591	9.52464e-05	0.000119774	0.000314529
NAGLIPASYN-PWY: lipid IVA biosynthesis	9.66023e-06	6.63454e-06	7.05732e-05	49.3476	46.0597	0.000100355	7.72019e-05	0.000602777
PWY-5840: superpathway of menaquinol-7 biosynthesis	9.66958e-06	1.63718e-05	1.89725e-05	67.783	75.355	0.000100355	0.000140141	0.000235014
GLUCONEO-PWY: gluconeogenesis I	1.07724e-05	3.87925e-06	0.000302722	68.5466	52.8646	0.000108858	5.95853e-05	0.00173501
PWY66-399: gluconeogenesis III	1.28074e-05	5.68716e-06	0.000212304	58.3457	48.4238	0.000126104	6.98326e-05	0.00125423
PWY-5860: superpathway of demethylmenaquinol-6 biosynthesis I	1.62343e-05	2.05182e-05	4.08035e-05	55.3317	58.7986	0.000147845	0.000161056	0.000417021
PWY-5862: superpathway of demethylmenaquinol-9 biosynthesis	1.62343e-05	2.05182e-05	4.08035e-05	55.3317	58.7986	0.000147845	0.000161056	0.000417021
PWY-7204: pyridoxal 5'-phosphate salvage II (plants)	1.65316e-05	0.000104623	1.11074e-05	43.8287	60.2272	0.000147845	0.000562597	0.000175622
PWY0-1261: anhydromuropeptides recycling	1.65556e-05	1.18374e-05	9.49794e-05	86.438	81.7	0.000147845	0.00011962	0.000740175
GLYCOLYSIS-TCA-GLYOX-BYPASS: superpathway of glycolysis, pyruvate dehydrogenase, TCA, and glyoxylate bypass	2.21831e-05	2.43384e-05	6.0689e-05	67.3207	69.7804	0.000193598	0.000179729	0.000582615
HEXITOLDEGSUPER-PWY: superpathway of hexitol degradation (bacteria)	2.35704e-05	1.43885e-05	0.000167937	65.5571	59.7824	0.000201134	0.000134761	0.0010748
PWY-6891: thiazole biosynthesis II (Bacillus)	2.48929e-05	1.90344e-05	0.000109871	55.7791	53.6356	0.000207801	0.000158896	0.000796043
PYRIDNUCSAL-PWY: NAD salvage pathway I	2.67662e-05	2.13552e-05	0.0001194	42.6726	41.5674	0.000218686	0.000164008	0.000835412
PWY-6803: phosphatidylcholine acyl editing	2.83334e-05	1.60684e-05	0.000202592	41.1717	36.8132	0.000226667	0.000140141	0.00121555
REDCITCYC: TCA cycle VIII (helicobacter)	3.05681e-05	2.86869e-05	9.63769e-05	35.1829	35.4559	0.00023218	0.000200287	0.000740175
UDPNAGSYN-PWY: UDP-N-acetyl-D-glucosamine biosynthesis I	3.07923e-05	1.36712e-05	0.000422588	94.5761	78.7614	0.00023218	0.000131243	0.00224573
PWY-5723: Rubisco shunt	3.08364e-05	2.05514e-05	0.000162307	79.2307	73.8889	0.00023218	0.000161056	0.00105854
P105-PWY: TCA cycle IV (2-oxoglutarate decarboxylase)	3.19877e-05	4.00203e-05	6.99297e-05	55.168	58.9268	0.000235477	0.000260446	0.000602777
PWY-6969: TCA cycle V (2-oxoglutarate:ferredoxin oxidoreductase)	3.25008e-05	0.000135564	2.65359e-05	48.0892	63.2582	0.000235477	0.000632404	0.000314529
GLUCOSE1PMETAB-PWY: glucose and glucose-1-phosphate degradation	3.35195e-05	2.255e-05	0.000190137	57.6799	54.0854	0.000238361	0.000169788	0.00115893
PWY-6892: thiazole biosynthesis I (E. coli)	3.48401e-05	3.47912e-05	9.86401e-05	65.2246	66.6882	0.000242826	0.000230342	0.000742702
PWY-6113: superpathway of mycolate biosynthesis	3.54121e-05	2.57599e-05	0.000189684	39.5884	37.9139	0.000242826	0.000186638	0.00115893
PWY-5989: stearate biosynthesis II (bacteria and plants)	3.61859e-05	4.19921e-05	9.55392e-05	36.0387	38.2048	0.000243779	0.000264344	0.000740175
GLYOXYLATE-BYPASS: glyoxylate cycle	4.03778e-05	3.21073e-05	0.000152027	44.0034	42.8934	0.000267329	0.000220164	0.00102419
PWY-5136: fatty acid &beta;-oxidation II (peroxisome)	5.14727e-05	0.00012037	6.68459e-05	18.5846	22.638	0.000335009	0.00062462	0.000602777
NAD-BIOSYNTHESIS-II: NAD salvage pathway II	5.41619e-05	1.64228e-05	0.00166515	53.7125	38.2739	0.000346636	0.000140141	0.00608968
PWY-5791: 1,4-dihydroxy-2-naphthoate biosynthesis II (plants)	6.11486e-05	0.000134304	7.06379e-05	42.135	50.4544	0.000375258	0.000632404	0.000602777
PWY-5837: 1,4-dihydroxy-2-naphthoate biosynthesis I	6.11486e-05	0.000134304	7.06379e-05	42.135	50.4544	0.000375258	0.000632404	0.000602777
PWY-7323: superpathway of GDP-mannose-derived O-antigen building blocks biosynthesis	6.15657e-05	1.52087e-05	0.00612888	37.1061	22.5142	0.000375258	0.000139051	0.0161198
PWY-5863: superpathway of phylloquinol biosynthesis	6.28527e-05	0.000105487	8.97869e-05	32.3479	36.8824	0.000377116	0.000562597	0.000733578
COLANSYN-PWY: colanic acid building blocks biosynthesis	6.51112e-05	2.74424e-05	0.000878807	36.0058	29.5296	0.000384657	0.000195146	0.00370837
PWY0-1061: superpathway of L-alanine biosynthesis	6.65828e-05	3.40632e-05	0.000476151	88.6159	77.3997	0.000387391	0.000229479	0.00242224
PWY-561: superpathway of glyoxylate cycle and fatty acid degradation	8.01286e-05	0.000124866	0.000119655	29.4786	33.3316	0.000459244	0.000630904	0.000835412
PWY-5154: L-arginine biosynthesis III (via N-acetyl-L-citrulline)	8.31945e-05	0.000131538	0.000124493	60.9757	69.2861	0.000469805	0.000632404	0.00085367
TCA-GLYOX-BYPASS: superpathway of glyoxylate bypass and TCA	9.17307e-05	8.46651e-05	0.000236439	51.3043	52.2125	0.000510501	0.000485245	0.00137565
ARGSYNBSUB-PWY: L-arginine biosynthesis II (acetyl cycle)	9.53179e-05	5.16487e-05	0.000581565	122.588	109.257	0.00051684	0.000319889	0.00276328
P4-PWY: superpathway of L-lysine, L-threonine and L-methionine biosynthesis I	9.55615e-05	6.29921e-05	0.000460627	54.7722	51.6435	0.00051684	0.000372138	0.00239028
PWY-5083: NAD/NADH phosphorylation and dephosphorylation	0.000101229	4.06946e-05	0.00111084	66.1122	53.3978	0.000539888	0.000260446	0.00438207
POLYISOPRENSYN-PWY: polyisoprenoid biosynthesis (E. coli)	0.00011027	9.14568e-05	0.00031528	27.6529	27.534	0.00058005	0.000516462	0.0017804
PWY-5705: allantoin degradation to glyoxylate III	0.000137864	6.59793e-05	0.00111834	13.3709	11.5051	0.000714024	0.000383879	0.00438207
GLUTORN-PWY: L-ornithine biosynthesis	0.000140101	6.17414e-05	0.00117279	96.0924	80.3566	0.000714024	0.000372138	0.00450352
DAPLYSINESYN-PWY: L-lysine biosynthesis I	0.000141317	0.00030159	0.000162641	62.9338	76.9995	0.000714024	0.00118416	0.00105854
PWY-5464: superpathway of cytosolic glycolysis (plants), pyruvate dehydrogenase and TCA cycle	0.000144665	0.00756211	3.73585e-05	17.3724	35.483	0.000721448	0.0164059	0.000417021
PWY0-781: aspartate superpathway	0.000151858	0.000123095	0.000479401	51.8014	51.7637	0.000745352	0.000630247	0.00242224
PWY-7254: TCA cycle VII (acetate-producers)	0.000153341	0.000107307	0.000520311	37.2963	35.7721	0.000745352	0.000564466	0.00256153
P161-PWY: acetylene degradation	0.000200793	0.000129314	0.000827112	47.3979	44.7593	0.000963808	0.000632404	0.00356866
PWY-5173: superpathway of acetyl-CoA biosynthesis	0.000208654	6.21615e-05	0.00462359	25.9124	18.1275	0.00097726	0.000372138	0.0129595
P461-PWY: hexitol fermentation to lactate, formate, ethanol and acetate	0.000209778	0.000130915	0.000837583	54.0422	50.5365	0.00097726	0.000632404	0.00357369
PWY0-1241: ADP-L-glycero-&beta;-D-manno-heptose biosynthesis	0.000211231	0.000149584	0.000652803	32.3184	31.2122	0.00097726	0.000683812	0.00290571
PWY-6285: superpathway of fatty acids biosynthesis (E. coli)	0.000225465	0.000161652	0.000711418	33.9334	32.9677	0.000986226	0.000730286	0.00310437
PWY-5855: ubiquinol-7 biosynthesis (prokaryotic)	0.00022601	0.000175345	0.000602798	29.3667	29.0501	0.000986226	0.000748138	0.00276328
PWY-5856: ubiquinol-9 biosynthesis (prokaryotic)	0.00022601	0.000175345	0.000602798	29.3667	29.0501	0.000986226	0.000748138	0.00276328
PWY-5857: ubiquinol-10 biosynthesis (prokaryotic)	0.00022601	0.000175345	0.000602798	29.3667	29.0501	0.000986226	0.000748138	0.00276328
PWY-6708: ubiquinol-8 biosynthesis (prokaryotic)	0.00022601	0.000175345	0.000602798	29.3667	29.0501	0.000986226	0.000748138	0.00276328
PWY0-1297: superpathway of purine deoxyribonucleosides degradation	0.000247572	0.000101814	0.00219394	82.1695	67.1415	0.00106818	0.000558523	0.00734498
RIBOSYN2-PWY: flavin biosynthesis I (bacteria and plants)	0.000252644	0.00030174	0.000426922	83.0181	91.3216	0.00107795	0.00118416	0.00224573
TCA: TCA cycle I (prokaryotic)	0.000258073	0.000870572	0.000177288	46.3161	62.1765	0.00108901	0.00303909	0.00111604
PWY-7328: superpathway of UDP-glucose-derived O-antigen building blocks biosynthesis	0.000262901	0.000255755	0.000505621	21.6147	22.6147	0.00109203	0.00104479	0.00252154
PHOSLIPSYN-PWY: superpathway of phospholipid biosynthesis I (bacteria)	0.000264476	0.000436467	0.000334987	67.7722	80.0379	0.00109203	0.00165944	0.00186428
PWY4LZ-257: superpathway of fermentation (Chlamydomonas reinhardtii)	0.000351644	0.00017504	0.00218101	25.2106	22.1288	0.00143294	0.000748138	0.00734498
UBISYN-PWY: superpathway of ubiquinol-8 biosynthesis (prokaryotic)	0.000354504	0.000237343	0.00105101	27.4261	26.2669	0.00143294	0.000979997	0.00424828
PWY66-400: glycolysis VI (metazoan)	0.000372827	0.000136692	0.00373387	94.0476	73.2672	0.00149131	0.000632404	0.0108622
PWY-6897: thiamin salvage II	0.000381207	9.90809e-05	0.0171622	-101.564	-61.959	0.00150146	0.000551407	0.0364103
P108-PWY: pyruvate fermentation to propanoate I	0.000383185	0.000467763	0.000604468	20.3748	22.7703	0.00150146	0.00172713	0.00276328
PWY-7269: NAD/NADP-NADH/NADPH mitochondrial interconversion (yeast)	0.00038914	0.00028856	0.00097193	42.3407	41.7258	0.00150939	0.00116639	0.00405675
PPGPPMET-PWY: ppGpp biosynthesis	0.000409684	0.000206393	0.00194805	32.7114	28.8312	0.00157319	0.000870932	0.00680047
METHGLYUT-PWY: superpathway of methylglyoxal degradation	0.000543462	0.000466393	0.00113089	14.6568	15.1402	0.00206169	0.00172713	0.00438648
PWY-5920: superpathway of heme biosynthesis from glycine	0.000547635	0.00118186	0.000426884	11.7373	14.7546	0.00206169	0.00398099	0.00224573
PWY0-1415: superpathway of heme biosynthesis from uroporphyrinogen-III	0.000674304	0.00231195	0.000375043	16.9357	23.4498	0.0024912	0.00657621	0.00205738
PWY-1269: CMP-3-deoxy-D-manno-octulosonate biosynthesis I	0.000674699	0.00122298	0.000658326	65.2721	80.6884	0.0024912	0.0040837	0.00290571
PWY66-409: superpathway of purine nucleotide salvage	0.000714758	0.000414617	0.00233314	90.3487	83.8524	0.00261397	0.00160821	0.00772349
COA-PWY-1: coenzyme A biosynthesis II (mammalian)	0.000729321	0.000302207	0.0047309	-167.656	-137.928	0.00264207	0.00118416	0.0131643
PWY-5384: sucrose degradation IV (sucrose phosphorylase)	0.000830399	0.000831437	0.00119279	18.2161	19.6205	0.00296907	0.00295622	0.00453497
PWY-6629: superpathway of L-tryptophan biosynthesis	0.000835052	0.00166396	0.000647293	55.9663	70.2839	0.00296907	0.00515291	0.00290571
PWY-7013: L-1,2-propanediol degradation	0.00086322	0.000215716	0.118028	78.7246	31.4483	0.00303625	0.000900381	0.180569
ENTBACSYN-PWY: enterobactin biosynthesis	0.000869758	0.000867717	0.00124108	55.0457	59.2986	0.00303625	0.00303909	0.00463546
PWY-2723: trehalose degradation V	0.000928935	0.00111082	0.00109281	22.1086	24.9218	0.00321361	0.00380852	0.00437125
KETOGLUCONMET-PWY: ketogluconate metabolism	0.00130389	0.00237778	0.000993801	16.8994	21.1546	0.00447048	0.00666473	0.00405978
PWY-7219: adenosine ribonucleotides de novo biosynthesis	0.00132836	0.00134274	0.00193212	-291.908	-321.346	0.00451409	0.00444492	0.00680047
PWY-7234: inosine-5'-phosphate biosynthesis III	0.00135323	0.000430654	0.0133204	56.6567	40.5906	0.00455824	0.00165371	0.0297385
PWY-7560: methylerythritol phosphate pathway II	0.00138742	0.000449072	0.0128231	111.733	80.9242	0.00463279	0.00169062	0.0294855
KDO-NAGLIPASYN-PWY: superpathway of (Kdo)2-lipid A biosynthesis	0.00141656	0.00150002	0.0016955	16.7896	18.5692	0.0046714	0.00477758	0.00612315
PWY-5690: TCA cycle II (plants and fungi)	0.00142332	0.00282716	0.000984701	32.9399	42.0467	0.0046714	0.00759182	0.00405978
PWY-6859: all-trans-farnesol biosynthesis	0.00154077	0.00136389	0.00219967	19.2972	20.4316	0.00501404	0.00447636	0.00734498
PWY-4041: &gamma;-glutamyl cycle	0.00160886	0.000535421	0.0130185	49.95	36.7646	0.00519161	0.00195811	0.0297385
AST-PWY: L-arginine degradation II (AST pathway)	0.00162981	0.000770371	0.00574668	17.2781	15.0457	0.00521538	0.0027647	0.0154316
PWY-6270: isoprene biosynthesis I	0.00178126	0.000596328	0.0137138	115.729	85.4105	0.00565293	0.00216028	0.03044
PWY-5686: UMP biosynthesis	0.00195832	0.00150544	0.0035024	-238.161	-245.332	0.00616388	0.00477758	0.0103639
PWY-6284: superpathway of unsaturated fatty acids biosynthesis (E. coli)	0.00203296	0.00194776	0.00275905	18.1711	19.9223	0.00634681	0.00579799	0.00890316
PWY-7315: dTDP-N-acetylthomosamine biosynthesis	0.00205535	0.00194493	0.0025658	34.7134	37.7016	0.00636494	0.00579799	0.00834972
GALACTARDEG-PWY: D-galactarate degradation I	0.00226263	0.00280338	0.00211003	15.6909	18.3002	0.00689562	0.00759182	0.00723439
GLUCARGALACTSUPER-PWY: superpathway of D-glucarate and D-galactarate degradation	0.00226263	0.00280338	0.00211003	15.6909	18.3002	0.00689562	0.00759182	0.00723439
PWY-5918: superpathay of heme biosynthesis from glutamate	0.00231919	0.00492681	0.00139774	23.6862	31.3029	0.00701235	0.0118243	0.0051609
NONMEVIPP-PWY: methylerythritol phosphate pathway I	0.00236579	0.00172317	0.0042639	-227.832	-231.783	0.00709736	0.00521022	0.0121284
PWY-5097: L-lysine biosynthesis VI	0.0024527	0.00254229	0.00292135	-222.324	-250.268	0.00730105	0.00707419	0.00919506
HEMESYN2-PWY: heme biosynthesis II (anaerobic)	0.00251415	0.00165672	0.00515891	27.2335	26.8915	0.00742641	0.00515291	0.0141501
PWY-6353: purine nucleotides degradation II (aerobic)	0.00258238	0.00235182	0.00322126	52.5753	56.9151	0.00756972	0.00664044	0.0098957
COBALSYN-PWY: adenosylcobalamin salvage from cobinamide I	0.00263027	0.0010304	0.623888	-45.7166	-6.62904	0.00765168	0.00356462	0.700506
GLYCOL-GLYOXDEG-PWY: superpathway of glycol metabolism and degradation	0.0026522	0.00138106	0.00714345	19.1441	17.3969	0.00765749	0.0044943	0.0182872
PWY0-1533: methylphosphonate degradation I	0.00278738	0.00289564	0.00290988	21.7413	24.3889	0.0079877	0.00771114	0.00919506
PWY-6386: UDP-N-acetylmuramoyl-pentapeptide biosynthesis II (lysine-containing)	0.0028434	0.00118183	0.0109928	-202.974	-167.885	0.00808789	0.00398099	0.0259149
PWY-7409: phospholipid remodeling (phosphatidylethanolamine, yeast)	0.00291309	0.00291176	0.00316931	20.0906	22.3639	0.00822519	0.00771114	0.00981462
PWY-7221: guanosine ribonucleotides de novo biosynthesis	0.0031438	0.00335267	0.00344961	-207.29	-237.105	0.00881181	0.00846992	0.0103488
PWY-4702: phytate degradation I	0.00334622	0.00405248	0.00289746	16.2268	19.0536	0.00931121	0.0099118	0.00919506
PRPP-PWY: superpathway of histidine, purine, and pyrimidine biosynthesis	0.00342588	0.0171747	0.00124337	26.5923	43.4844	0.00946429	0.0317923	0.00463546
ECASYN-PWY: enterobacterial common antigen biosynthesis	0.00356055	0.00269922	0.00495583	18.0544	18.6628	0.00976609	0.00745684	0.0136909
PEPTIDOGLYCANSYN-PWY: peptidoglycan biosynthesis I (meso-diaminopimelate containing)	0.00376637	0.00169561	0.0117311	-195.646	-168.072	0.0102574	0.0052089	0.0273014
PWY0-1277: 3-phenylpropanoate and 3-(3-hydroxyphenyl)propanoate degradation	0.00381703	0.00356669	0.00433693	18.7492	20.7225	0.0103221	0.00895169	0.0122455
PWY-6151: S-adenosyl-L-methionine cycle I	0.003876	0.00512663	0.00326029	-237.676	-289.582	0.0104083	0.0122275	0.00993611
GLUCARDEG-PWY: D-glucarate degradation I	0.00390883	0.00362593	0.00423037	17.5352	19.2719	0.0104236	0.00904127	0.0121229
PWY0-1338: polymyxin resistance	0.00398885	0.00454702	0.00350862	12.2746	14.2778	0.0105636	0.0109815	0.0103639
PWY-5022: 4-aminobutanoate degradation V	0.00415727	0.00305184	0.00629874	25.993	26.8418	0.0109342	0.00785344	0.0164539
PWY-5121: superpathway of geranylgeranyl diphosphate biosynthesis II (via MEP)	0.00473473	0.0205904	0.00174666	25.057	40.6789	0.0122865	0.0369472	0.00621033
PWY-6737: starch degradation V	0.00473541	0.00141627	0.04477	-216.406	-141.875	0.0122865	0.00457015	0.0807122
PWY-6387: UDP-N-acetylmuramoyl-pentapeptide biosynthesis I (meso-diaminopimelate containing)	0.00485921	0.00199112	0.0164452	-188.007	-154.546	0.0125231	0.00588146	0.0356777
PWY-6823: molybdenum cofactor biosynthesis	0.00503955	0.00662213	0.00372044	15.5124	18.9015	0.0129012	0.0146988	0.0108622
PWY-5667: CDP-diacylglycerol biosynthesis I	0.00512622	0.00296982	0.00926987	-168.744	-160.778	0.0129128	0.00774164	0.0226401
PWY-5973: cis-vaccenate biosynthesis	0.00514671	0.00171263	0.0289833	-92.3661	-66.8557	0.0129128	0.00521022	0.0576662
PWY0-1319: CDP-diacylglycerol biosynthesis II	0.0051524	0.0029806	0.00932417	-168.607	-160.575	0.0129128	0.00774164	0.0226401
PWY-7392: taxadiene biosynthesis (engineered)	0.00517855	0.00530773	0.00524277	11.7059	13.4776	0.0129128	0.0125041	0.0142782
PWY-5177: glutaryl-CoA degradation	0.00572466	0.00158571	0.0716131	-33.6883	-19.6185	0.0141693	0.00499107	0.119045
PWY-7279: aerobic respiration II (cytochrome c) (yeast)	0.00575628	0.0477613	0.00170619	4.97806	9.68517	0.0141693	0.0764058	0.00612315
PWY-2942: L-lysine biosynthesis III	0.00582671	0.00606885	0.00554104	-201.641	-233.928	0.0142513	0.0138717	0.0149842
PWY-6608: guanosine nucleotides degradation III	0.00597794	0.0114777	0.0032916	36.9175	50.1378	0.0145287	0.0227375	0.00995254
ORNDEG-PWY: superpathway of ornithine degradation	0.00613672	0.00577553	0.00587046	15.6609	17.5375	0.0148207	0.0132803	0.0156546
PWY-7663: gondoate biosynthesis (anaerobic)	0.00649407	0.00213267	0.035495	-83.9929	-59.8407	0.0155858	0.00615778	0.0688389
PWY0-1586: peptidoglycan maturation (meso-diaminopimelate containing)	0.00661419	0.0232683	0.00255251	45.9785	72.862	0.0157755	0.0407991	0.00834972
ALL-CHORISMATE-PWY: superpathway of chorismate metabolism	0.00704673	0.00730695	0.00604807	13.806	16.0165	0.0166881	0.0159424	0.016017
PWY-5004: superpathway of L-citrulline metabolism	0.00712494	0.00306775	0.0202592	3.54278	2.98887	0.0166881	0.00785344	0.0413805
P122-PWY: heterolactic fermentation	0.00712721	0.00334701	0.0177872	25.4129	22.3667	0.0166881	0.00846992	0.0375291
SALVADEHYPOX-PWY: adenosine nucleotides degradation II	0.00745009	0.0245019	0.00295949	28.8751	45.6557	0.0173384	0.0425735	0.00923939
P23-PWY: reductive TCA cycle I	0.00757945	0.00221959	0.0694517	16.8584	10.4634	0.0175332	0.00636062	0.116971
PWY0-41: allantoin degradation IV (anaerobic)	0.00767983	0.00211212	0.103529	3.69413	2.01054	0.017659	0.00615778	0.161606
PWY-7208: superpathway of pyrimidine nucleobases salvage	0.00787306	0.00213277	0.152266	-59.9987	-29.1019	0.0179956	0.00615778	0.226628
HCAMHPDEG-PWY: 3-phenylpropanoate and 3-(3-hydroxyphenyl)propanoate degradation to 2-oxopent-4-enoate	0.00863657	0.0085088	0.00758167	13.6058	15.7119	0.0195085	0.0178545	0.0191537
PWY-6690: cinnamate and 3-hydroxycinnamate degradation to 2-oxopent-4-enoate	0.00863657	0.0085088	0.00758167	13.6058	15.7119	0.0195085	0.0178545	0.0191537
COMPLETE-ARO-PWY: superpathway of aromatic amino acid biosynthesis	0.00883314	0.00280759	0.0499271	-124.169	-84.9494	0.0198358	0.00759182	0.0895888
PWY-5189: tetrapyrrole biosynthesis II (from glycine)	0.0101922	0.00988206	0.00863508	31.256	36.1191	0.0227546	0.0201748	0.0212556
PWY-7357: thiamin formation from pyrithiamine and oxythiamine (yeast)	0.0105246	0.00298376	0.113522	-94.5755	-52.7819	0.023361	0.00774164	0.17507
PWY-5484: glycolysis II (from fructose 6-phosphate)	0.0112636	0.00894325	0.0115277	50.6723	55.1527	0.0247915	0.0186642	0.0269917
ARGORNPROST-PWY: arginine, ornithine and proline interconversion	0.0112982	0.0172209	0.00668112	9.68033	12.9236	0.0247915	0.0317923	0.0173348
DTDPRHAMSYN-PWY: dTDP-L-rhamnose biosynthesis I	0.0119058	0.00615703	0.0201456	-106.961	-98.6669	0.0259762	0.0139899	0.0413685
PWY-6163: chorismate biosynthesis from 3-dehydroquinate	0.0120972	0.00404945	0.0517741	-124.969	-88.7558	0.0262448	0.0099118	0.0920428
GLUDEG-I-PWY: GABA shunt	0.0122103	0.00713547	0.0185627	15.1878	14.8189	0.0263412	0.0156573	0.0385301
ARO-PWY: chorismate biosynthesis I	0.0131175	0.00410952	0.0693863	-122.775	-80.995	0.0280804	0.0099877	0.116971
TRPSYN-PWY: L-tryptophan biosynthesis	0.0131677	0.0202597	0.00798146	33.4224	45.625	0.0280804	0.0365245	0.0200319
PWY66-398: TCA cycle III (animals)	0.0132358	0.283537	0.00384465	5.24576	17.738	0.0280804	0.338132	0.0111003
CALVIN-PWY: Calvin-Benson-Bassham cycle	0.0134724	0.0038855	0.121229	-68.7384	-38.6366	0.0284253	0.009626	0.18473
PWY-1042: glycolysis IV (plant cytosol)	0.0140585	0.0052801	0.0447154	-81.3808	-63.0076	0.0294998	0.0125041	0.0807122
PWY-5692: allantoin degradation to glyoxylate II	0.0143727	0.00575715	0.040771	2.81153	2.2711	0.029833	0.0132803	0.0760003
URDEGR-PWY: superpathway of allantoin degradation in plants	0.0143727	0.00575715	0.040771	2.81153	2.2711	0.029833	0.0132803	0.0760003
HEME-BIOSYNTHESIS-II: heme biosynthesis I (aerobic)	0.0147856	0.0211719	0.00830121	12.7677	16.8989	0.0305252	0.0378139	0.0206991
FOLSYN-PWY: superpathway of tetrahydrofolate biosynthesis and salvage	0.0162584	0.00813536	0.0273575	39.3745	35.9602	0.0333863	0.0174524	0.054715
P164-PWY: purine nucleobases degradation I (anaerobic)	0.0164184	0.0192315	0.0104461	16.8229	21.0651	0.0335355	0.0348343	0.0249148
PWY-7111: pyruvate fermentation to isobutanol (engineered)	0.0168756	0.00911192	0.0242239	-137.878	-130.334	0.034287	0.0189134	0.0492168
PWY-724: superpathway of L-lysine, L-threonine and L-methionine biosynthesis II	0.0171068	0.00551929	0.0762597	-85.2347	-57.2226	0.0345737	0.0129232	0.125681
PWY-5101: L-isoleucine biosynthesis II	0.0173459	0.0144258	0.0157496	-39.2018	-44.2484	0.0348734	0.0275597	0.0343628
PWY-6700: queuosine biosynthesis	0.0180006	0.0187308	0.0133163	-195.212	-238.927	0.0360012	0.0341976	0.0297385
GLYCOLYSIS: glycolysis I (from glucose 6-phosphate)	0.0181243	0.0143451	0.0165721	53.1962	58.902	0.0360608	0.0275426	0.0357511
PWY-6263: superpathway of menaquinol-8 biosynthesis II	0.0185639	0.0137369	0.0182151	7.46209	8.06983	0.036745	0.0265075	0.0380141
PWY-6612: superpathway of tetrahydrofolate biosynthesis	0.0194344	0.00827097	0.0404995	34.2915	28.7152	0.0382709	0.0176447	0.0760003
PWY-5747: 2-methylcitrate cycle II	0.0196158	0.0665969	0.00677394	5.71423	10.0452	0.0384309	0.0983586	0.0174577
PANTO-PWY: phosphopantothenate biosynthesis I	0.0198776	0.00847579	0.04148	-96.4236	-80.841	0.0387461	0.0178545	0.0767937
PWY-5913: TCA cycle VI (obligate autotrophs)	0.0205802	0.00919845	0.0440895	20.1608	17.3779	0.0396816	0.0189904	0.0806991
ILEUSYN-PWY: L-isoleucine biosynthesis I (from threonine)	0.0207361	0.0108437	0.0294777	-124.809	-116.622	0.0396816	0.0216873	0.0580483
VALSYN-PWY: L-valine biosynthesis	0.0207361	0.0108437	0.0294777	-124.809	-116.622	0.0396816	0.0216873	0.0580483
LACTOSECAT-PWY: lactose and galactose degradation I	0.0207708	0.00647505	0.385701	31.816	10.3789	0.0396816	0.0144719	0.498684
PWY-7115: C4 photosynthetic carbon assimilation cycle, NAD-ME type	0.021455	0.00626818	0.188231	20.0753	10.2065	0.0407396	0.0141587	0.270714
PWY-5505: L-glutamate and L-glutamine biosynthesis	0.0215368	0.00967199	0.0397124	14.088	12.1745	0.0407396	0.0198612	0.0752458
PWY-7229: superpathway of adenosine nucleotides de novo biosynthesis I	0.0221979	0.00648219	0.210955	-70.1552	-34.2357	0.0417843	0.0144719	0.298918
FUCCAT-PWY: fucose degradation	0.0223152	0.00992977	0.0415966	27.8504	23.9418	0.0418003	0.0201748	0.0767937
SER-GLYSYN-PWY: superpathway of L-serine and glycine biosynthesis I	0.0227484	0.00678902	0.298338	-65.2908	-25.8125	0.0424049	0.0149827	0.403386
GLYCOCAT-PWY: glycogen degradation I (bacterial)	0.0248681	0.03261	0.0132737	20.4492	27.2297	0.0461321	0.0556545	0.0297385
PWY-7228: superpathway of guanosine nucleotides de novo biosynthesis I	0.0263349	0.0079807	0.170743	-58.4052	-32.3928	0.0486182	0.0172168	0.248353
PWY0-42: 2-methylcitrate cycle I	0.0268485	0.0643954	0.0102153	5.87278	9.59795	0.0493292	0.0954742	0.0245167
PWY0-1298: superpathway of pyrimidine deoxyribonucleosides degradation	0.0276957	0.027412	0.0182053	23.6189	28.8659	0.0506436	0.0470299	0.0380141
P42-PWY: incomplete reductive TCA cycle	0.0279561	0.154005	0.00856044	12.7221	28.6603	0.0508775	0.202549	0.0212078
ALLANTOINDEG-PWY: superpathway of allantoin degradation in yeast	0.0300449	0.0115771	0.0688492	2.97538	2.30911	0.054421	0.0227981	0.116971
PWY-3781: aerobic respiration I (cytochrome c)	0.0303231	0.148995	0.00937442	7.07944	15.3297	0.054667	0.197972	0.0226401
NONOXIPENT-PWY: pentose phosphate pathway (non-oxidative branch)	0.0309986	0.0102557	0.109705	-77.8926	-51.4361	0.0556236	0.0207273	0.170554
ARGDEG-PWY: superpathway of L-arginine, putrescine, and 4-aminobutanoate degradation	0.0319721	0.0397744	0.0170634	12.0583	16.1196	0.0568392	0.065551	0.0364019
ORNARGDEG-PWY: superpathway of L-arginine and L-ornithine degradation	0.0319721	0.0397744	0.0170634	12.0583	16.1196	0.0568392	0.065551	0.0364019
BRANCHED-CHAIN-AA-SYN-PWY: superpathway of branched amino acid biosynthesis	0.0326577	0.0137161	0.0642404	-71.4563	-59.0301	0.0577906	0.0265075	0.111119
PWY-5138: unsaturated, even numbered fatty acid &beta;-oxidation	0.0331251	0.0894356	0.0118779	4.22469	7.42899	0.0583488	0.126262	0.0274766
PWY-5088: L-glutamate degradation VIII (to propanoate)	0.0335654	0.0172066	0.0441323	5.71237	5.3257	0.0588543	0.0317923	0.0806991
PWY-7446: sulfoglycolysis	0.0345638	0.0754859	0.013306	11.6942	19.1201	0.0603296	0.108564	0.0297385
PWY0-321: phenylacetate degradation I (aerobic)	0.035416	0.170217	0.0110003	5.39606	12.0156	0.0615374	0.221262	0.0259149
TRNA-CHARGING-PWY: tRNA charging	0.0357938	0.0114872	0.161714	-120.323	-72.5465	0.0619136	0.0227375	0.237924
PWY-5656: mannosylglycerate biosynthesis I	0.0363732	0.0674622	0.0154582	5.42299	8.52272	0.0626336	0.0992547	0.0340843
PWY-7383: anaerobic energy metabolism (invertebrates, cytosol)	0.0382085	0.0242193	0.0394539	32.6311	34.0888	0.0653375	0.0422737	0.0752458
PWY-6731: starch degradation III	0.0382837	0.0367675	0.0255186	3.54424	4.41357	0.0653375	0.0613857	0.0513044
PWY-6121: 5-aminoimidazole ribonucleotide biosynthesis I	0.0388627	0.0170821	0.0652332	-122.636	-104.34	0.0660322	0.0317923	0.11233
PWY-5910: superpathway of geranylgeranyldiphosphate biosynthesis I (via mevalonate)	0.0424628	0.0134976	0.371128	5.0039	1.89366	0.0718314	0.02631	0.484738
PWY-7196: superpathway of pyrimidine ribonucleosides salvage	0.0430977	0.0133668	0.25162	-55.4111	-27.2232	0.0725856	0.026188	0.347219
PWY-6126: superpathway of adenosine nucleotides de novo biosynthesis II	0.0474306	0.0157455	0.481336	-56.8185	-17.7041	0.0795342	0.0299321	0.584915
PWY-6125: superpathway of guanosine nucleotides de novo biosynthesis II	0.0489401	0.0165587	0.514352	-48.0248	-13.9737	0.0817087	0.0313229	0.613388
PWY490-3: nitrate reduction VI (assimilatory)	0.0493829	0.252977	0.0155332	1.29222	3.28236	0.0820911	0.308391	0.0340843
PWY66-422: D-galactose degradation V (Leloir pathway)	0.0522306	0.0170264	0.191381	-68.2389	-39.8494	0.0864507	0.0317923	0.274217
PWY-6122: 5-aminoimidazole ribonucleotide biosynthesis II	0.0530251	0.0216232	0.0966902	-120.459	-96.0204	0.0870156	0.0381048	0.152168
PWY-6277: superpathway of 5-aminoimidazole ribonucleotide biosynthesis	0.0530251	0.0216232	0.0966902	-120.459	-96.0204	0.0870156	0.0381048	0.152168
ANAGLYCOLYSIS-PWY: glycolysis III (from glucose)	0.054441	0.0268448	0.0690138	-57.7796	-52.9416	0.0889588	0.0464342	0.116971
GALACTUROCAT-PWY: D-galacturonate degradation I	0.0555294	0.0176965	0.312211	-25.1991	-11.4282	0.090353	0.0325141	0.420663
ANAEROFRUCAT-PWY: homolactic fermentation	0.0578528	0.0364864	0.0510778	35.108	36.9555	0.0933857	0.0613857	0.0912273
PROTOCATECHUATE-ORTHO-CLEAVAGE-PWY: protocatechuate degradation II (ortho-cleavage pathway)	0.0580901	0.0187909	0.354065	6.75007	2.798	0.0933857	0.0341976	0.465405
PWY-5005: biotin biosynthesis II	0.0581229	0.462886	0.0193377	5.39812	21.3539	0.0933857	0.518216	0.0399231
PWY-6317: galactose degradation I (Leloir pathway)	0.060917	0.0216324	0.147143	-68.4827	-46.3892	0.0971719	0.0381048	0.219856
FERMENTATION-PWY: mixed acid fermentation	0.0609855	0.0506843	0.0395724	27.6999	33.228	0.0971719	0.0797655	0.0752458
PWY3O-19: ubiquinol-6 biosynthesis from 4-hydroxybenzoate (eukaryotic)	0.0661592	0.134145	0.0250583	1.56476	2.77283	0.10498	0.183316	0.0506441
PWY-6703: preQ0 biosynthesis	0.0765689	0.0422603	0.0754013	-95.7877	-94.432	0.120998	0.0684724	0.124802
3-HYDROXYPHENYLACETATE-DEGRADATION-PWY: 4-hydroxyphenylacetate degradation	0.0810738	0.142808	0.0313984	8.09012	13.8303	0.127065	0.193092	0.0615153
LPSSYN-PWY: superpathway of lipopolysaccharide biosynthesis	0.0812251	0.057131	0.0569675	12.0514	13.5375	0.127065	0.0877532	0.100346
PWY66-389: phytol degradation	0.0814011	0.0274341	0.400309	7.43959	3.02436	0.127065	0.0470299	0.512396
PWY-3841: folate transformations II	0.0823551	0.0618805	0.0575014	-62.6787	-73.6215	0.128034	0.0928208	0.100824
ARGININE-SYN4-PWY: L-ornithine de novo biosynthesis	0.0833827	0.0502234	0.0713147	-52.103	-54.1596	0.129109	0.0793655	0.119045
PWY-5103: L-isoleucine biosynthesis III	0.0859938	0.0385237	0.114906	-59.0554	-50.1406	0.132617	0.0640393	0.176495
P163-PWY: L-lysine fermentation to acetate and butanoate	0.0887612	0.851031	0.0397457	0.109627	1.45302	0.136337	0.869138	0.0752458
P562-PWY: myo-inositol degradation I	0.0965194	0.0342057	0.233671	0.181407	0.110483	0.147663	0.0581194	0.32748
PWY-7294: xylose degradation IV	0.097524	0.54634	0.035269	0.431538	1.82093	0.148608	0.590971	0.0687476
PWY4FS-7: phosphatidylglycerol biosynthesis I (plastidic)	0.0983986	0.053062	0.0943948	58.2898	56.8092	0.148892	0.0825776	0.15048
PWY4FS-8: phosphatidylglycerol biosynthesis II (non-plastidic)	0.0984862	0.0531163	0.0944422	58.2717	56.7971	0.148892	0.0825776	0.15048
PWY-6527: stachyose degradation	0.100003	0.0354525	0.247809	-47.4561	-28.4345	0.150452	0.0599725	0.343532
PWY-6507: 4-deoxy-L-threo-hex-4-enopyranuronate degradation	0.100301	0.0367274	0.572527	-23.3016	-6.79424	0.150452	0.0613857	0.662726
PWY-5695: urate biosynthesis/inosine 5'-phosphate degradation	0.102157	0.0410446	0.163253	-67.0461	-50.3743	0.15264	0.0670686	0.239079
1CMET2-PWY: N10-formyl-tetrahydrofolate biosynthesis	0.103646	0.0809194	0.0663869	-61.236	-74.5014	0.153768	0.115539	0.113806
PWY-5415: catechol degradation I (meta-cleavage pathway)	0.103713	0.0474526	0.851289	6.20944	0.624148	0.153768	0.0762418	0.874051
ARG+POLYAMINE-SYN: superpathway of arginine and polyamine biosynthesis	0.106935	0.205923	0.0397784	18.9368	35.9036	0.157676	0.257571	0.0752458
PWY-6174: mevalonate pathway II (archaea)	0.10717	0.0542471	0.971387	0.775289	0.0155248	0.157676	0.0836581	0.976473
PWY-6588: pyruvate fermentation to acetone	0.108013	0.0754171	0.0769362	6.11922	7.03008	0.158309	0.108564	0.126254
PWY-922: mevalonate pathway I	0.110466	0.0406501	0.545642	9.91408	3.11494	0.161288	0.0667079	0.636859
CATECHOL-ORTHO-CLEAVAGE-PWY: catechol degradation to &beta;-ketoadipate	0.11207	0.0418621	0.572982	1.67164	0.493304	0.163011	0.0681145	0.662726
GALACT-GLUCUROCAT-PWY: superpathway of hexuronide and hexuronate degradation	0.119406	0.0460807	0.635794	-23.3123	-5.96065	0.173026	0.0743486	0.707667
PYRIDNUCSYN-PWY: NAD biosynthesis I (from aspartate)	0.122879	0.119653	0.0632797	22.8112	31.5561	0.17739	0.165873	0.110452
P221-PWY: octane oxidation	0.125092	0.436895	0.0445839	0.0314846	0.0968941	0.179907	0.491987	0.0807122
PWY-5188: tetrapyrrole biosynthesis I (from glutamate)	0.126111	0.860532	0.0563498	2.66433	35.1765	0.180697	0.876242	0.0997158
PWY-6385: peptidoglycan biosynthesis III (mycobacteria)	0.13187	0.0611654	0.143907	-57.5646	-49.4375	0.188246	0.0921079	0.215861
PWY-5417: catechol degradation III (ortho-cleavage pathway)	0.13375	0.0481516	0.442528	1.14621	0.48045	0.18952	0.0764058	0.548164
PWY-5431: aromatic compounds degradation via &beta;-ketoadipate	0.13375	0.0481516	0.442528	1.14621	0.48045	0.18952	0.0764058	0.548164
PWY-5675: nitrate reduction V (assimilatory)	0.136683	0.145849	0.0639835	0.477385	0.695707	0.192697	0.195557	0.111119
PWY-7391: isoprene biosynthesis II (engineered)	0.137237	0.0521767	0.576415	0.876304	0.269875	0.192697	0.081779	0.664695
PWY-6545: pyrimidine deoxyribonucleotides de novo biosynthesis III	0.137497	0.0538385	0.243014	-24.9536	-17.0097	0.192697	0.0833628	0.338963
PANTOSYN-PWY: pantothenate and coenzyme A biosynthesis I	0.142042	0.0608663	0.758285	-35.2096	-6.17573	0.198343	0.0920183	0.808838
PWY-6318: L-phenylalanine degradation IV (mammalian, via side chain)	0.143654	0.0643009	0.176145	2.19597	1.80797	0.199866	0.0954742	0.255244
PWY-7184: pyrimidine deoxyribonucleotides de novo biosynthesis I	0.144718	0.191455	0.380475	-17.9408	13.7732	0.200349	0.241837	0.493589
PWY-5347: superpathway of L-methionine biosynthesis (transsulfuration)	0.145045	0.0604991	0.194353	35.1383	26.5493	0.200349	0.0918248	0.277441
PWY-7371: 1,4-dihydroxy-6-naphthoate biosynthesis II	0.149056	0.0625569	0.778835	-19.2074	-3.20739	0.205153	0.0934702	0.826168
THISYNARA-PWY: superpathway of thiamin diphosphate biosynthesis III (eukaryotes)	0.149867	0.0724249	0.156215	-28.2135	-25.0583	0.205532	0.105746	0.231609
GOLPDLCAT-PWY: superpathway of glycerol degradation to 1,3-propanediol	0.150635	0.165197	0.0703553	7.54086	11.4497	0.205851	0.215768	0.117976
GLUCUROCAT-PWY: superpathway of &beta;-D-glucuronide and D-glucuronate degradation	0.154886	0.0599846	0.604588	-26.4504	-7.89634	0.210908	0.0914051	0.686869
PWY-4361: S-methyl-5-thio-&alpha;-D-ribose 1-phosphate degradation	0.159075	0.059343	0.486997	1.48987	0.589654	0.215847	0.0907878	0.586228
PWY-6595: superpathway of guanosine nucleotides degradation (plants)	0.160137	0.12896	0.0928919	3.30071	4.24497	0.216524	0.177493	0.149249
PWY-4984: urea cycle	0.16759	0.154022	0.0862229	-6.89797	-9.60487	0.225805	0.202549	0.139703
CITRULBIO-PWY: L-citrulline biosynthesis	0.171983	0.157095	0.0885886	-7.98853	-11.1204	0.230914	0.205886	0.142933
PWY-7527: L-methionine salvage cycle III	0.182819	0.068988	0.418011	2.00703	0.965564	0.244608	0.101112	0.528969
PWY0-1296: purine ribonucleosides degradation	0.183565	0.0744576	0.279532	-80.9227	-54.8759	0.244754	0.108302	0.381994
PWY-6185: 4-methylcatechol degradation (ortho cleavage)	0.187962	0.0809372	0.7456	2.11506	0.424307	0.249749	0.115539	0.80199
PWY-4321: L-glutamate degradation IV	0.193343	0.0749184	0.526343	0.313412	0.120248	0.256013	0.108561	0.623814
PWY-7039: phosphatidate metabolism, as a signaling molecule	0.20139	0.447807	0.0774177	3.88353	10.5728	0.265339	0.502801	0.126504
PWY-6467: Kdo transfer to lipid IVA III (Chlamydia)	0.201768	0.0888115	0.774401	3.54183	0.647174	0.265339	0.125844	0.823739
ASPASN-PWY: superpathway of L-aspartate and L-asparagine biosynthesis	0.20367	0.146655	0.124352	18.6457	22.7183	0.266262	0.195557	0.187997
PWY-6471: peptidoglycan biosynthesis IV (Enterococcus faecium)	0.203857	0.0836	0.660839	27.991	7.73842	0.266262	0.118898	0.731303
PWY0-166: superpathway of pyrimidine deoxyribonucleotides de novo biosynthesis (E. coli)	0.205806	0.130686	0.800179	-22.9586	4.30776	0.267897	0.179226	0.837244
PWY-5100: pyruvate fermentation to acetate and lactate II	0.209157	0.483139	0.0810267	8.74142	26.0727	0.271338	0.539318	0.13184
PWY-6837: fatty acid beta-oxidation V (unsaturated, odd number, di-isomerase-dependent)	0.226576	0.894238	0.110769	0.0358887	0.501119	0.292946	0.903651	0.171514
PWY-6562: norspermidine biosynthesis	0.229267	0.687497	0.0964569	0.0806172	0.393614	0.295432	0.721309	0.152168
PWY-6609: adenine and adenosine salvage III	0.247056	0.118364	0.24363	-39.338	-32.9992	0.317289	0.16468	0.338963
PWY-7211: superpathway of pyrimidine deoxyribonucleotides de novo biosynthesis	0.252113	0.137066	0.969978	-23.9417	0.671044	0.322353	0.186644	0.976473
PWY-7197: pyrimidine deoxyribonucleotide phosphorylation	0.252849	0.214879	0.594229	-15.8115	7.74382	0.322353	0.267901	0.677104
PWY-6165: chorismate biosynthesis II (archaea)	0.253517	0.418211	0.102803	1.21303	2.82462	0.322353	0.476537	0.161129
PWY-7242: D-fructuronate degradation	0.256615	0.116046	0.788127	-18.8101	-3.5296	0.324987	0.162634	0.829153
PWY-5367: petroselinate biosynthesis	0.257281	0.108316	0.344581	-9.77562	-6.30331	0.324987	0.152357	0.457417
PWY-7539: 6-hydroxymethyl-dihydropterin diphosphate biosynthesis III (Chlamydia)	0.264132	0.28102	0.121729	9.81181	16.3431	0.332546	0.336173	0.184758
PWY-6435: 4-hydroxybenzoate biosynthesis V	0.267655	0.126541	0.274185	1.81129	1.46654	0.335393	0.17479	0.376025
PWY-7220: adenosine deoxyribonucleotides de novo biosynthesis II	0.269013	0.261377	0.534311	-23.1731	14.491	0.335393	0.314635	0.627447
PWY-7222: guanosine deoxyribonucleotides de novo biosynthesis II	0.269013	0.261377	0.534311	-23.1731	14.491	0.335393	0.314635	0.627447
TEICHOICACID-PWY: teichoic acid (poly-glycerol) biosynthesis	0.269972	0.116562	0.349764	0.368232	0.246658	0.3355	0.162763	0.461545
POLYAMSYN-PWY: superpathway of polyamine biosynthesis I	0.304381	0.146668	0.850489	-18.4734	-2.63614	0.37704	0.195557	0.874051
AEROBACTINSYN-PWY: aerobactin biosynthesis	0.307266	0.186792	0.215709	1.96055	2.11833	0.37939	0.236726	0.30453
PWY-7198: pyrimidine deoxyribonucleotides de novo biosynthesis IV	0.30853	0.137895	0.742269	-8.29557	-2.0599	0.37973	0.187108	0.80065
GLYCOGENSYNTH-PWY: glycogen biosynthesis I (from ADP-D-Glucose)	0.314869	0.395389	0.138715	11.5913	23.6019	0.385393	0.451874	0.208889
PWY-5676: acetyl-CoA fermentation to butanoate II	0.315139	0.26105	0.163745	13.3088	18.6917	0.385393	0.314635	0.239079
PWY-7237: myo-, chiro- and scillo-inositol degradation	0.319379	0.146212	0.345445	-39.6599	-28.4832	0.389339	0.195557	0.457417
MET-SAM-PWY: superpathway of S-adenosyl-L-methionine biosynthesis	0.323275	0.174704	0.252276	31.6504	29.7388	0.392841	0.22437	0.347219
PWY-7210: pyrimidine deoxyribonucleotides biosynthesis from CTP	0.329247	0.151778	0.782894	-10.1975	-2.20059	0.398835	0.200975	0.827428
PWY-622: starch biosynthesis	0.334038	0.222143	0.20552	0.339526	0.396514	0.403367	0.275171	0.292295
PWY-7003: glycerol degradation to butanol	0.346307	0.170556	0.329907	8.27717	6.68137	0.416871	0.221262	0.439876
PWY1F-823: leucopelargonidin and leucocyanidin biosynthesis	0.358649	0.17616	0.837245	0.0666745	0.011078	0.428844	0.225484	0.864253
PWY-7199: pyrimidine deoxyribonucleosides salvage	0.359345	0.313007	0.613832	-20.3573	11.4234	0.428844	0.369829	0.693269
PWY-5304: superpathway of sulfur oxidation (Acidianus ambivalens)	0.359881	0.18095	0.911116	-2.64961	-0.250631	0.428844	0.230847	0.932982
P185-PWY: formaldehyde assimilation III (dihydroxyacetone cycle)	0.36072	0.495377	0.159493	7.16545	16.9614	0.428844	0.544849	0.235559
PWY-7399: methylphosphonate degradation II	0.369007	0.304395	0.63348	0.181442	-0.0961079	0.437342	0.361881	0.70714
PWY-101: photosynthesis light reactions	0.372155	0.321281	0.630165	-0.066202	0.0356898	0.439716	0.37499	0.705491
PWY-7282: 4-amino-2-methyl-5-phosphomethylpyrimidine biosynthesis (yeast)	0.379004	0.173546	0.693477	-30.6709	-9.90294	0.446434	0.224278	0.756521
PWY-6606: guanosine nucleotides degradation II	0.380409	0.174049	0.445313	9.82343	6.07998	0.446719	0.224278	0.549839
PWY-1861: formaldehyde assimilation II (RuMP Cycle)	0.3918	0.700992	0.182045	-0.499657	-2.00347	0.458692	0.733463	0.262802
PWY0-845: superpathway of pyridoxal 5'-phosphate biosynthesis and salvage	0.393572	0.1855	0.428418	-38.8526	-26.0843	0.459367	0.235868	0.537623
P125-PWY: superpathway of (R,R)-butanediol biosynthesis	0.397982	0.220247	0.990559	0.271009	0.0029049	0.463107	0.273705	0.993145
PWY-6145: superpathway of sialic acids and CMP-sialic acids biosynthesis	0.407036	0.199277	0.800033	0.240261	0.0523081	0.472211	0.250073	0.837244
PWY-6396: superpathway of 2,3-butanediol biosynthesis	0.411804	0.195754	0.437026	0.111597	0.0741079	0.476303	0.246458	0.544864
PWY-6785: hydrogen production VIII	0.414703	0.496607	0.456798	-0.0699672	0.0860777	0.478216	0.544849	0.559237
PWY-621: sucrose degradation III (sucrose invertase)	0.421775	0.235444	0.319225	-26.476	-24.8014	0.484915	0.289777	0.427116
PWY-2941: L-lysine biosynthesis II	0.42691	0.232369	0.945421	33.6786	2.12335	0.489353	0.286912	0.957894
PWY-6167: flavin biosynthesis II (archaea)	0.430717	0.255515	0.314453	-0.895645	-0.918964	0.492248	0.310499	0.422202
COA-PWY: coenzyme A biosynthesis I	0.455296	0.315798	0.8077	-16.9343	4.5502	0.518794	0.371983	0.840534
PWY-4242: pantothenate and coenzyme A biosynthesis III	0.459438	0.621883	0.218954	8.29687	23.6398	0.521965	0.65786	0.307979
HOMOSER-METSYN-PWY: L-methionine biosynthesis I	0.465654	0.236684	0.4314	19.1422	14.1278	0.527466	0.290372	0.539601
PWY-241: C4 photosynthetic carbon assimilation cycle, NADP-ME type	0.467334	0.527629	0.4732	3.09543	-4.06893	0.527813	0.573965	0.576853
PWY-4981: L-proline biosynthesis II (from arginine)	0.474595	0.320272	0.294809	17.5566	20.9199	0.534441	0.374953	0.400124
PYRIDOXSYN-PWY: pyridoxal 5'-phosphate biosynthesis I	0.504243	0.279661	0.407534	-30.7423	-26.676	0.565587	0.335593	0.518189
PWY-6936: seleno-amino acid biosynthesis	0.505199	0.250566	0.678785	27.0741	10.775	0.565587	0.306424	0.744724
PWY-7389: superpathway of anaerobic energy metabolism (invertebrates)	0.517689	0.492214	0.592049	0.336726	-0.29414	0.577885	0.544698	0.676627
P124-PWY: Bifidobacterium shunt	0.521948	0.604787	0.48319	-0.851322	1.30765	0.580951	0.645107	0.585315
PWY-7384: anaerobic energy metabolism (invertebrates, mitochondrial)	0.523659	0.505376	0.584293	0.195875	-0.180238	0.58117	0.55289	0.671762
PWY-7187: pyrimidine deoxyribonucleotides de novo biosynthesis II	0.526121	0.830612	0.355114	-3.23416	16.3128	0.58222	0.85282	0.465405
POLYAMINSYN3-PWY: superpathway of polyamine biosynthesis II	0.541917	0.581473	0.51249	-4.11177	5.65616	0.597978	0.62545	0.613073
PWY-5941: glycogen degradation II (eukaryotic)	0.546803	0.318264	0.996852	-3.81394	-0.0172385	0.60164	0.373741	0.996852
PWY-5198: factor 420 biosynthesis	0.55398	0.339214	0.405213	-0.234842	-0.237702	0.607795	0.39353	0.51695
PWY-3001: superpathway of L-isoleucine biosynthesis I	0.566636	0.337066	0.419647	-23.5646	-22.1511	0.619541	0.392222	0.528969
PWY-6531: mannitol cycle	0.567912	0.617642	0.294883	-0.805564	-1.94193	0.619541	0.656994	0.400124
P162-PWY: L-glutamate degradation V (via hydroxyglutarate)	0.574487	0.772617	0.420145	-1.34396	4.37708	0.623706	0.79969	0.528969
METHANOGENESIS-PWY: methanogenesis from H2 and CO2	0.574979	0.37765	0.391308	-0.314628	-0.356396	0.623706	0.434185	0.504236
PWY-6123: inosine-5'-phosphate biosynthesis I	0.578716	0.36864	0.399607	-15.6728	-16.6805	0.625992	0.425098	0.512396
PWY-7286: 7-(3-amino-3-carboxypropyl)-wyosine biosynthesis	0.580775	0.311594	0.568384	-0.260699	-0.170315	0.626454	0.369296	0.661392
METSYN-PWY: L-homoserine and L-methionine biosynthesis	0.602099	0.340397	0.503984	20.7044	16.1823	0.647635	0.393712	0.60478
PWY-6305: putrescine biosynthesis IV	0.606927	0.490969	0.722184	-6.74663	3.89962	0.651006	0.544698	0.781179
RUMP-PWY: formaldehyde oxidation I	0.625418	0.759199	0.485102	0.115976	-0.300224	0.668971	0.787926	0.585784
PWY-5030: L-histidine degradation III	0.636779	0.621536	0.591445	-2.88745	3.6168	0.679231	0.65786	0.676627
PWY-6124: inosine-5'-phosphate biosynthesis II	0.650372	0.424066	0.457293	-12.8253	-13.5421	0.691809	0.480357	0.559237
DENOVOPURINE2-PWY: superpathway of purine nucleotides de novo biosynthesis II	0.661353	0.817529	0.377243	3.46974	15.1643	0.701546	0.841639	0.491055
PWY-5104: L-isoleucine biosynthesis IV	0.68706	0.394465	0.684859	-8.60001	-4.73167	0.726807	0.451874	0.749248
GLCMANNANAUT-PWY: superpathway of N-acetylglucosamine, N-acetylmannosamine and N-acetylneuraminate degradation	0.691638	0.422585	0.924225	-11.4413	-1.5095	0.72964	0.480097	0.943889
PWY-7209: superpathway of pyrimidine ribonucleosides degradation	0.698451	0.980323	0.454287	0.0486875	-1.68218	0.734809	0.982883	0.559122
PWY-841: superpathway of purine nucleotides de novo biosynthesis I	0.703166	0.637106	0.674947	-9.42194	9.39556	0.737748	0.672112	0.742635
PWY-7117: C4 photosynthetic carbon assimilation cycle, PEPCK type	0.723477	0.837355	0.529955	1.9959	-7.16897	0.75699	0.857452	0.626162
HISTSYN-PWY: L-histidine biosynthesis	0.72834	0.432558	0.753968	-26.8256	-11.9364	0.760007	0.488536	0.808725
CRNFORCAT-PWY: creatinine degradation I	0.757952	0.594934	0.806889	-1.50751	0.787098	0.788763	0.636364	0.840534
PWY0-1479: tRNA processing	0.761267	0.493714	0.60679	7.19106	6.13658	0.790071	0.544788	0.687337
PWY-6549: L-glutamine biosynthesis III	0.771961	0.48869	0.666443	-2.77202	-1.9589	0.799011	0.543934	0.735385
CENTFERM-PWY: pyruvate fermentation to butanoate	0.791435	0.519175	0.931758	-2.16088	-0.325314	0.816965	0.566372	0.949059
PWY-6147: 6-hydroxymethyl-dihydropterin diphosphate biosynthesis I	0.795815	0.976056	0.537019	0.447114	10.4702	0.8172	0.981166	0.628705
RHAMCAT-PWY: L-rhamnose degradation I	0.797175	0.676093	0.520473	-6.33112	-11.2093	0.8172	0.711287	0.618766
PWY-6590: superpathway of Clostridium acetobutylicum acidogenic fermentation	0.798047	0.530873	0.949376	-2.57064	-0.295199	0.8172	0.575862	0.959369
HSERMETANA-PWY: L-methionine biosynthesis III	0.828038	0.576879	0.655006	-5.99046	-5.47584	0.845656	0.622251	0.726943
PWY0-162: superpathway of pyrimidine ribonucleotides de novo biosynthesis	0.848745	0.585391	0.718845	-16.7185	-12.5691	0.864504	0.627905	0.779764
UNINTEGRATED	0.871035	0.939684	0.616182	-1057.7	-8203.74	0.884861	0.947084	0.693882
PWY-6168: flavin biosynthesis III (fungi)	0.875573	0.862551	0.712771	3.8384	-9.41892	0.887124	0.876242	0.775366
PWY-7456: mannan degradation	0.914332	0.814532	0.827857	3.35817	-3.54475	0.923957	0.840808	0.856865
THRESYN-PWY: superpathway of L-threonine biosynthesis	0.932401	0.733112	0.784333	-7.50434	-6.7568	0.939743	0.762913	0.827428
HISDEG-PWY: L-histidine degradation I	0.935048	0.724933	0.821573	-15.9317	-11.4498	0.939943	0.756452	0.85266
UNMAPPED	0.943035	0.995577	0.757706	-77.1913	5019.08	0.945498	0.995577	0.808838
PWY-5659: GDP-mannose biosynthesis	0.98966	0.888588	0.935614	-1.94431	-1.27158	0.98966	0.90031	0.950465
